# Supplementary material for: IS256-Mediated Overexpression of the WalKR Two-Component System Regulon Contributes to Reduced Vancomycin Susceptibility in a Staphylococcus aureus Clinical Isolate
Source: Front Microbiol. 2019 Aug 14;10:1882. doi: 10.3389/fmicb.2019.01882 (PMC6702299; doi:10.3389/fmicb.2019.01882)
Supplement: Supplementary file 1 [file Table_1.XLSX]

## Sheet: Table S1
Table S1. List of genetic alterations in the tested S. aureus strains
Gene_ID	gene	product	KG-03 genome position	Variant type	Annotation	Nucleotide in KG-03	Allele	Genetic alteration		S. aureus strains in this study (see Table 1 and Fig. 1)
								Nucleotide	Amino acid	KG-03	KG-06	KG-18	KG-19	KG-22	KG-23	KG-28	KG-32	KG-35	KG-38	KG-39	KG-41	KG-43
KG03_00190	walK	sensor protein kinase WalK	26363	SNV	missense_variant	G	A	c.1132G>A	p.Glu378Lys	-	n.d.	n.d.	n.d.	n.d.	n.d.	n.d.	n.d.	n.d.	n.d.	SNV	n.d.	n.d.
KG03_04560-KG03_r00010		(intergenic_region)	507179	SNV	intergenic_region	T	C	n.507179T>C		-	n.d.	n.d.	n.d.	n.d.	n.d.	n.d.	n.d.	n.d.	n.d.	n.d.	SNV	n.d.
KG03_04720		pur operon repressor	526210	Instertion	frameshift	C	CT	c.526210insT	p.Val30fs	-	n.d.	n.d.	n.d.	n.d.	Instertion	n.d.	n.d.	n.d.	n.d.	n.d.	n.d.	n.d.
KG03_05130	nusG	transcription termination/antitermination protein NusG	576712	SNV	missense_variant	C	T	c.301C>T	p.Pro101Ser	-	SNV	SNV	SNV	SNV	SNV	SNV	SNV	SNV	SNV	SNV	SNV	SNV
KG03_05190	rpoB	DNA-directed RNA polymerase subunit beta	581856	Deletion	missense_variant, deletion	AACC	A	c.581857_581859delACC	p.Asn405Ser, p.Arg407del	-	n.d.	n.d.	n.d.	n.d.	n.d.	Deletion	n.d.	n.d.	n.d.	n.d.	n.d.	n.d.
KG03_06180		antibiotic ABC transporter ATP-binding protein	694411	SNV	missense_variant	G	A	c.985G>A	p.Val329Ile	-	n.d.	n.d.	n.d.	n.d.	n.d.	n.d.	n.d.	n.d.	n.d.	n.d.	SNV	n.d.
KG03_06380		ABC transporter permease	714916	SNV	missense_variant	C	T	c.1424C>T	p.Pro475Leu	-	n.d.	SNV	SNV	SNV	SNV	n.d.	n.d.	n.d.	SNV	SNV	SNV	SNV
KG03_06450 - KG03_06590	N/A	14 ORFs; putative transcriptional regulatory protein, cupin, hypothetical protein, LysR family transcriptional regulator, MFS transporter, membrane protein, hypothetical protein, N-acetyltransferase, hypothetical protein, hypothetical protein, N-acetyltransferase, cytokinin riboside 5'-monophosphate phosphoribohydrolase, UPF0178 protein, hypothetical protein, undecaprenyl-diphosphatase	723,226-734,267	Deletion	N/A	(11,042 bp)	IS256-mediated deletion	N/A	N/A	-	n.d.	n.d.	n.d.	n.d.	n.d.	Deletion	n.d.	n.d.	Deletion	n.d.	n.d.	n.d.
KG03_08810, KG03_08820		hypothetical protein, membrane protein	964530	Deletion	frameshift, deletion	AAGAAAGACTAGGTACAGGTATTATTTATGAATAAGTTAATACTTGGGATTTATTTGTACCGA	A	c.964531_964592delAGAAAGACTAGGTACAGGTATTATTTATGAATAAGTTAATACTTGGGATTTATTTGTACCGA	p.Glu204_stop214del (VISA03_08810), p.Met1_Phe28del (VISA03_08820)	-	n.d.	n.d.	n.d.	n.d.	n.d.	n.d.	Deletion	n.d.	n.d.	n.d.	n.d.	n.d.
KG03_11680		DNA polymerase III PolC-type	1273405	SNV	missense_variant	C	A	c.4176C>A	p.Asp1392Glu	-	n.d.	n.d.	n.d.	n.d.	n.d.	n.d.	SNV	n.d.	n.d.	n.d.	n.d.	n.d.
KG03_11700	nusA	transcription termination/antitermination protein NusA	1274409	SNV	missense_variant	C	A	c.92C>A	p.Ala31Asp	-	n.d.	n.d.	n.d.	n.d.	n.d.	n.d.	SNV	n.d.	n.d.	n.d.	n.d.	n.d.
KG03_12270 - KG03_12350	N/A	8 ORFs; threonine aldolase, hypothetical protein, cardiolipin synthase, ABC transporter ATP-binding protein, multidrug ABC transporter permease, two-component sensor histidine kinase, hypothetical protein, thermonuclease	1,334,187-1,341,887	Deletion	N/A	(7,701 bp)	IS256-mediated deletion	N/A	N/A	-	n.d.	Deletion	Deletion	n.d.	n.d.	n.d.	n.d.	n.d.	n.d.	Deletion	Deletion	Deletion
KG03_12700	mprF	phosphatidylglycerol lysyltransferase	1386141	SNV	missense_variant	G	T	c.1272G>T	p.Trp424Cys	-	n.d.	n.d.	n.d.	SNV	n.d.	n.d.	n.d.	n.d.	n.d.	n.d.	n.d.	n.d.
KG03_12920	oppB2	oligopeptide transport system permease protein oppB2	1408151	SNV	missense_variant	C	T	c.792G>A	p.Met264Ile	-	n.d.	n.d.	n.d.	n.d.	n.d.	n.d.	n.d.	n.d.	n.d.	n.d.	SNV	n.d.
KG03_13240	odhA	2-oxoglutarate dehydrogenase E1 component	1441839	SNV	missense_variant	G	A	c.2726C>T	p.Pro909Leu	-	n.d.	n.d.	n.d.	n.d.	n.d.	n.d.	n.d.	n.d.	n.d.	n.d.	SNV	n.d.
KG03_13240	odhA	2-oxoglutarate dehydrogenase E1 component	1443839	SNV	missense_variant	G	T	c.726C>A	p.His242Gln	-	n.d.	n.d.	n.d.	n.d.	n.d.	n.d.	n.d.	SNV	n.d.	n.d.	n.d.	n.d.
KG03_13240	odhA	2-oxoglutarate dehydrogenase E1 component	1444365	Deletion	frameshift	CCGTCGCTATTTTGACTACTTGTACTTTTTAAAGCTGGTACAATTGAGTCATCATT	C	c.1444366_1444420delCGTCGCTATTTTGACTACTTGTACTTTTTAAAGCTGGTACAATTGAGTCATCATT	p.Asn49fs	-	n.d.	n.d.	n.d.	n.d.	n.d.	n.d.	Deletion	n.d.	n.d.	n.d.	n.d.	n.d.
KG03_15740		ribosome biogenesis GTPase YqeH	1702072	SNV	synonymous_variant	A	G	c.66T>C	p.Pro22Pro	-	n.d.	n.d.	n.d.	n.d.	n.d.	n.d.	n.d.	n.d.	n.d.	SNV	n.d.	n.d.
KG03_15870	greA	transcription elongation factor GreA	1713235	SNV	stop_gained	C	A	c.304G>T	p.Glu102*	-	n.d.	n.d.	n.d.	n.d.	n.d.	n.d.	n.d.	SNV	n.d.	n.d.	n.d.	n.d.
KG03_16380-KG03_16390		(intergenic_region)	1768486	SNV	intergenic_region	C	A	n.1768486C>A		-	n.d.	n.d.	SNV	n.d.	n.d.	n.d.	n.d.	n.d.	n.d.	n.d.	n.d.	n.d.
KG03_16780		universal stress protein UspA	1818996	Deletion	frameshift	GA	G	c.1818997delA	p.Thr67fs	-	n.d.	n.d.	n.d.	n.d.	n.d.	n.d.	n.d.	Deletion	n.d.	n.d.	n.d.	n.d.
KG03_21160	prmC	release factor glutamine methyltransferase	2261734	Deletion	frameshift	AT	A	c.2261735delT	p.Ile261fs	-	n.d.	n.d.	n.d.	n.d.	Deletion	n.d.	n.d.	n.d.	n.d.	n.d.	n.d.	n.d.
KG03_23310	lyrA	lysostaphin resistance protein A	2482911	SNV	missense_variant	G	A	c.84G>A	p.Met28Ile	-	n.d.	n.d.	n.d.	n.d.	n.d.	n.d.	n.d.	n.d.	n.d.	n.d.	n.d.	SNV
KG03_23600	mqo	putative malate:quinone oxidoreductase	2512208	SNV	missense_variant	C	T	c.949G>A	p.Gly317Ser	-	n.d.	n.d.	SNV	n.d.	n.d.	n.d.	n.d.	n.d.	n.d.	n.d.	n.d.	n.d.
Reference genome sequence: KG-03 (2,945,245 bp; GenBank ID: AP019542)
Core-genome region: 2,563,391 bp (87.03%)
N/A, not available; n.d., not detected
