# Supplementary material for: IS256-Mediated Overexpression of the WalKR Two-Component System Regulon Contributes to Reduced Vancomycin Susceptibility in a Staphylococcus aureus Clinical Isolate
Source: Front Microbiol. 2019 Aug 14;10:1882. doi: 10.3389/fmicb.2019.01882 (PMC6702299; doi:10.3389/fmicb.2019.01882)
Supplement: Supplementary file 3 [file Table_3.XLSX]

## Sheet: Table S3
Table S3. Comparative secretome analysis by data-independent acquisition (DIA) mass spectrometry.
ORF-ID in KG-18	Product	Molecular Weight	Identified Peptide Count	Protein Group Score	KG-03	KG-18	KG-22
SAKG18_00020	DNA polymerase III subunit beta	42 kDa	9	63.3574	1.75505e+08	2.26766e+08	1.37434e+08
SAKG18_00030	RNA-binding protein	9 kDa	1	4.89341	776691	667414	592591
SAKG18_00050	DNA gyrase subunit B	73 kDa	1	5.09998	3.82779e+06	1.91741e+06	2.09037e+06
SAKG18_00060	DNA gyrase subunit A	100 kDa	7	54.9948	3.60692e+07	1.88848e+07	2.30681e+07
SAKG18_00070	ADP-dependent (S)-NAD(P)H-hydrate dehydratase	30 kDa	4	18.5066	6.54992e+06	2.67251e+07	1.36436e+07
SAKG18_00090	serine--tRNA ligase	49 kDa	15	92.4484	1.85887e+08	1.47261e+08	1.28245e+08
SAKG18_00150	50S ribosomal protein L9	16 kDa	7	54.8418	1.1554e+08	1.74461e+08	1.56904e+08
SAKG18_00160	replicative DNA helicase	53 kDa	1	5.32515	1.96593e+06	1.82815e+06	1.34772e+06
SAKG18_00170	adenylosuccinate synthetase	48 kDa	12	91.995	4.99914e+07	7.29429e+07	4.7949e+07
SAKG18_00190	transcriptional regulatory protein WalR	27 kDa	14	107.637	1.87577e+07	2.97336e+08	1.18216e+07
SAKG18_00200	sensor protein kinase WalK	70 kDa	2	4.75627	236359	531675	344824
SAKG18_00210	hypothetical protein	49 kDa	3	14.6142	1.94373e+06	4.7876e+06	1.13015e+06
SAKG18_00220	hypothetical protein	30 kDa	5	19.5733	3.39788e+06	1.51798e+07	1.6381e+06
SAKG18_00240	multifunctional 2',3'-cyclic-nucleotide 2'-phosphodiesterase/5'-nucleotidase/3'-nucleotidase	85 kDa	9	45.3032	3.08248e+07	1.07515e+07	1.59805e+07
SAKG18_00250	ribosomal RNA large subunit methyltransferase H	18 kDa	3	8.05421	3.67013e+06	4.30039e+06	2.70737e+06
SAKG18_00330	bleomycin binding protein	15 kDa	5	42.4695	6.65912e+07	1.69854e+08	1.31696e+08
SAKG18_00340	aminoglycoside resistance protein	29 kDa	2	19.1115	1.87259e+07	2.37463e+07	1.00274e+07
SAKG18_00380	glycerophosphoryl diester phosphodiesterase	28 kDa	6	29.996	6.30008e+06	1.39022e+07	1.37217e+07
SAKG18_00390	hypothetical protein	16 kDa	1	7.96286	6.38496e+06	8.77318e+06	8.09239e+06
SAKG18_00400	beta-lactam resistance protein	76 kDa	26	167.76	7.7474e+08	1.57726e+08	2.91831e+08
SAKG18_00410	beta-lactam sensor/signal transducer MecR1	69 kDa	10	69.861	2.93002e+08	4.33748e+07	9.86057e+07
SAKG18_00510	aminoglycoside resistance protein	29 kDa	3	20.0464	1.07597e+07	8.4927e+06	1.09965e+07
SAKG18_00740	potassium-transporting ATPase KdpC subunit	20 kDa	2	10.5513	2.32835e+06	4.13877e+06	6.3505e+06
SAKG18_00810	hypothetical protein	68 kDa	1	5.25776	639139	842481	650139
SAKG18_00880	tRNA-dihydrouridine synthase	38 kDa	2	12.9262	3.57832e+06	9.10997e+06	7.14151e+06
SAKG18_00960	putative lipoprotein	31 kDa	1	3.42548	5.55982e+06	4.58763e+06	6.14796e+06
SAKG18_01010	amidohydrolase	43 kDa	3	11.1631	1.39827e+06	1.76233e+06	731826
SAKG18_01040	oleate hydratase	68 kDa	12	68.1375	3.11066e+07	1.26591e+08	7.39917e+07
SAKG18_01080	L-lactate permease	56 kDa	1	11.3651	4.34335e+06	660789	438057
SAKG18_01090	Immunoglobulin G binding protein A precursor	49 kDa	20	173.562	5.55167e+09	1.83232e+07	6.18834e+08
SAKG18_01100	HTH-type transcriptional regulator SarS	30 kDa	1	5.43919	1.32044e+07	1.61391e+06	5.26281e+06
SAKG18_01240	diacetyl reductase ((S)-acetoin forming)	27 kDa	5	30.1109	2.65029e+07	1.92627e+07	2.63586e+07
SAKG18_01300	superoxide dismutase [Mn/Fe] 2	23 kDa	1	5.70109	9.13404e+06	2.29283e+06	2.43936e+06
SAKG18_01350	deoxyribose-phosphate aldolase	23 kDa	7	51.5361	9.93079e+07	6.81288e+07	6.32543e+07
SAKG18_01360	phosphopentomutase	44 kDa	8	50.1056	1.0521e+08	1.42999e+08	1.39397e+08
SAKG18_01410	hypothetical protein	56 kDa	9	56.6983	4.36836e+07	3.91824e+07	6.65431e+07
SAKG18_01450	aldehyde-alcohol dehydrogenase	95 kDa	4	16.4098	2.97819e+06	8.52185e+06	3.63845e+06
SAKG18_01600	capsular polysaccharide synthesis enzyme Cap8O	47 kDa	1	4.86684	14013.4	711063	128546
SAKG18_01620	heme oxygenase (staphylobilin-producing) 2	13 kDa	1	6.84821	170888	295737	288956
SAKG18_01640	putative aldehyde dehydrogenase AldA	54 kDa	1	14.2287	1.72099e+06	3.35663e+06	3.50577e+06
SAKG18_01680	hypothetical protein	19 kDa	3	8.4307	4.09518e+06	5.47799e+06	4.9905e+06
SAKG18_01840	isochorismatase	21 kDa	2	10.543	740311	2.81697e+06	572623
SAKG18_01850	indolepyruvate decarboxylase	61 kDa	2	7.57118	1.34915e+06	572128	1.3705e+06
SAKG18_01860	PTS system glucose-specific EIICBA component	74 kDa	3	11.6682	2.8029e+06	2.05783e+06	1.70971e+06
SAKG18_02100	FMN-dependent NADH-azoreductase	23 kDa	2	16.6021	4.93916e+06	2.08145e+06	1.35318e+07
SAKG18_02180	xylose isomerase	37 kDa	3	18.2879	1.94731e+06	1.75688e+06	1.04609e+06
SAKG18_02250	formate acetyltransferase	85 kDa	17	97.9015	2.65887e+08	1.32781e+08	1.6461e+08
SAKG18_02290	coagulase	75 kDa	16	94.5043	9.2081e+07	5.56504e+07	5.55152e+08
SAKG18_02360	nickel ABC transporter substrate-binding protein	55 kDa	8	48.3365	4.76044e+06	2.48697e+07	2.41735e+07
SAKG18_02390	nitric oxide dioxygenase	43 kDa	9	47.7272	4.79589e+07	5.27588e+07	5.75221e+07
SAKG18_02400	L-lactate dehydrogenase 1	35 kDa	13	84.1605	2.48842e+09	3.44612e+09	3.09282e+09
SAKG18_02420	hypothetical protein	34 kDa	2	19.4045	1.22696e+06	887013	1.40237e+06
SAKG18_02450	PTS galactitol transporter subunit IIB	10 kDa	1	4.55149	432405	2.24292e+06	1.36738e+06
SAKG18_02500	ribitol-5-phosphate cytidylyltransferase 2	27 kDa	1	13.6411	1.237e+06	2.83106e+06	2.51145e+06
SAKG18_02510	ribulose-5-phosphate reductase 2	39 kDa	1	11.242	1.33e+06	3.95427e+06	1.43131e+06
SAKG18_02520	tagB protein	66 kDa	2	4.88555	3.91538e+06	2.23074e+06	1.30124e+06
SAKG18_02540	ribitol-5-phosphate cytidylyltransferase 1	27 kDa	6	51.4411	5.21092e+07	1.29619e+08	8.62226e+07
SAKG18_02550	ribulose-5-phosphate reductase 1	40 kDa	4	24.281	5.34192e+06	1.34443e+07	4.45333e+06
SAKG18_02570	glycosyl transferase family 2	66 kDa	10	60.9562	1.89739e+07	3.60946e+07	1.81107e+07
SAKG18_02580	iron-sulfur cluster repair protein ScdA	25 kDa	2	6.58315	3.90283e+06	5.2114e+06	3.19098e+06
SAKG18_02630	GntR family transcriptional regulator	27 kDa	2	10.6944	1.3996e+06	579399	814074
SAKG18_02650	6-phospho-beta-glucosidase	55 kDa	2	11.8771	3.76883e+06	1.0528e+07	7.02268e+06
SAKG18_02680	ribokinase	32 kDa	3	29.3858	3.50782e+06	4.01356e+06	3.36008e+06
SAKG18_02750	glycyl-glycine endopeptidase LytM	35 kDa	5	40.5443	3.66206e+07	2.01797e+08	1.17955e+08
SAKG18_02790	hypothetical protein	58 kDa	7	59.55	1.00017e+07	2.79291e+07	3.40081e+07
SAKG18_02800	CHAP domain-containing protein	33 kDa	3	22.2051	3.40018e+07	2.91295e+07	4.33959e+07
SAKG18_02810	type VII secretion system protein secreted protein EsxA	11 kDa	2	13.9939	8.07423e+06	4.89227e+07	2.23228e+07
SAKG18_02820	type VII secretion system protein EsaA	115 kDa	11	60.5726	3.55658e+07	4.26898e+07	4.61258e+07
SAKG18_02930	hypothetical protein	20 kDa	1	6.17355	1	183751	8219.87
SAKG18_03040	5'-nucleotidase, lipoprotein e(P4) family	33 kDa	7	52.1569	2.84824e+08	1.26928e+07	6.64532e+07
SAKG18_03170	glycerol ester hydrolase	77 kDa	16	85.0595	2.01434e+08	7.18611e+07	3.51763e+07
SAKG18_03180	alpha/beta hydrolase	31 kDa	3	20.8122	2.79514e+06	7.13615e+06	4.02822e+06
SAKG18_03210	hypothetical protein	12 kDa	1	5.92099	219297	438630	348045
SAKG18_03250	aldehyde reductase	38 kDa	3	15.8582	3.71562e+06	6.67071e+06	1.10991e+06
SAKG18_03270	PTS lactose transporter subunit IIB	10 kDa	1	6.92246	212071	1.48803e+06	213397
SAKG18_03450	hypothetical protein	15 kDa	1	5.17554	6.73778e+06	1.77286e+07	1.48545e+07
SAKG18_03480	ABC transporter ATP-binding protein	31 kDa	1	4.05065	404486	230131	444290
SAKG18_03510	putative acetyl-CoA acyltransferase	42 kDa	6	41.1812	1.69342e+07	8.3064e+07	4.75324e+07
SAKG18_03520	metal-dependent hydrolase	29 kDa	2	7.74627	2.93484e+06	2.81135e+06	3.66616e+06
SAKG18_03530	5-methyltetrahydropteroyltriglutamate-- homocysteine methyltransferase	85 kDa	1	5.8597	3.7603e+07	2.59026e+07	4.00714e+07
SAKG18_03600	hypothetical protein	8 kDa	1	5.59339	1.05747e+06	2.27141e+06	1.79786e+06
SAKG18_03610	ribosome-binding ATPase YchF	41 kDa	7	35.7142	9.46815e+06	1.99556e+07	4.22287e+06
SAKG18_03630	30S ribosomal protein S6	12 kDa	5	30.3122	1.46826e+08	1.48403e+08	1.45968e+08
SAKG18_03640	single-stranded DNA-binding protein	19 kDa	4	39.6593	6.70471e+07	9.4215e+07	7.37383e+07
SAKG18_03650	30S ribosomal protein S18	9 kDa	3	20.0807	7.85048e+06	7.24506e+06	4.18347e+06
SAKG18_03720	peptidase	21 kDa	11	78.353	1.53231e+08	3.30526e+08	1.0259e+08
SAKG18_03760	phosphoglycerate mutase	23 kDa	1	15.0684	1.67951e+06	2.44268e+06	1.19164e+06
SAKG18_03790	hypothetical protein	24 kDa	2	8.65519	5.74312e+06	5.73216e+06	5.48912e+06
SAKG18_03810	alkyl hydroperoxide reductase subunit F	55 kDa	11	69.8832	7.90478e+07	9.9801e+07	8.67739e+07
SAKG18_03820	alkyl hydroperoxide reductase subunit C	21 kDa	9	65.4529	1.01853e+09	1.25904e+09	1.19471e+09
SAKG18_03830	NADPH-dependent oxidoreductase	29 kDa	2	13.5302	1.61703e+06	4.33766e+06	3.07755e+06
SAKG18_03860	hypothetical protein	36 kDa	4	27.2804	3.84258e+06	3.6863e+06	3.64832e+06
SAKG18_03880	hypothetical protein	15 kDa	6	50.7034	2.44591e+07	4.0265e+07	2.59058e+07
SAKG18_03910	inosine-5'-monophosphate dehydrogenase	53 kDa	15	89.2874	2.18854e+08	9.05151e+07	1.1639e+08
SAKG18_03920	GMP synthase [glutamine-hydrolyzing]	58 kDa	15	116.557	1.47276e+08	1.19053e+08	1.38206e+08
SAKG18_03990	NAD(P)-dependent oxidoreductase	32 kDa	3	11.9867	1.23217e+06	5.07564e+06	2.35515e+06
SAKG18_04000	hypothetical protein	26 kDa	5	48.441	2.69206e+07	1.41048e+07	2.20648e+07
SAKG18_04040	hypothetical protein	27 kDa	2	6.24269	1.25612e+07	319307	1.45144e+07
SAKG18_04050	hypothetical protein	26 kDa	1	8.17688	5.41845e+06	3.00251e+06	3.13556e+06
SAKG18_04080	hypothetical protein	26 kDa	4	25.4242	2.00536e+07	3.82958e+06	7.59859e+06
SAKG18_04110	hypothetical protein	25 kDa	11	73.8716	3.75561e+08	1.81198e+07	3.62104e+08
SAKG18_04120	hypothetical protein	56 kDa	18	133.262	5.74548e+08	8.08902e+07	6.34001e+08
SAKG18_04210	putative lipoprotein	31 kDa	2	8.07036	1	1	1
SAKG18_04240	putative lipoprotein	34 kDa	3	17.7961	2.57188e+06	8.9395e+06	7.21676e+06
SAKG18_04350	carboxylesterase	27 kDa	3	13.7168	6.39063e+06	4.08526e+06	6.45598e+06
SAKG18_04380	cystathionine gamma-synthase	41 kDa	3	18.3647	7.65842e+06	1.25563e+07	8.30763e+06
SAKG18_04420	N-acetylmuramoyl-L-alanine amidase sle1	36 kDa	8	65.7785	3.48042e+08	6.59863e+07	7.44223e+07
SAKG18_04520	glucohydrolase	63 kDa	2	6.92654	696061	1.75979e+06	921153
SAKG18_04550	DNA polymerase III subunit gamma/tau	63 kDa	3	14.3267	3.27543e+06	4.33925e+06	2.23353e+06
SAKG18_04560	nucleoid-associated protein	12 kDa	1	8.43583	7.48321e+06	1.53457e+07	1.52025e+07
SAKG18_04590	thymidylate kinase	23 kDa	4	20.4066	5.36603e+06	6.12916e+06	5.16313e+06
SAKG18_04600	hypothetical protein	12 kDa	2	20.1965	2.33429e+06	5.17702e+06	3.30794e+06
SAKG18_04670	methionine--tRNA ligase	75 kDa	19	135.79	7.61535e+07	2.06399e+08	1.36657e+08
SAKG18_04680	hydrolase TatD	29 kDa	5	32.7313	1.22568e+07	3.70252e+07	2.21338e+07
SAKG18_04690	ribonuclease M5	20 kDa	1	3.27567	541669	826209	294997
SAKG18_04740	pur operon repressor	30 kDa	3	10.1333	574616	2.3853e+06	795774
SAKG18_04750	reactive intermediate/imine deaminase	14 kDa	1	6.58909	3.26089e+06	4.71186e+06	2.90625e+06
SAKG18_04760	putative septation protein SpoVG	11 kDa	4	26.7489	4.12016e+07	7.86198e+07	5.33696e+07
SAKG18_04770	bifunctional protein GlmU	49 kDa	6	40.459	6.39972e+06	2.33229e+07	1.27569e+07
SAKG18_04780	ribose-phosphate pyrophosphokinase	35 kDa	5	45.103	1.82202e+07	2.53987e+07	6.5623e+06
SAKG18_04790	50S ribosomal protein L25	24 kDa	5	42.0163	2.22577e+08	3.04823e+08	3.18037e+08
SAKG18_04830	nucleotide pyrophosphohydrolase	45 kDa	2	8.58537	777310	3.50554e+06	1.54632e+06
SAKG18_04840	hypothetical protein	10 kDa	1	4.27772	1.03131e+07	2.29175e+07	2.45325e+07
SAKG18_04860	RNA-binding protein S1	15 kDa	2	13.5467	5.41199e+07	7.2041e+07	5.37104e+07
SAKG18_04880	hypoxanthine-guanine phosphoribosyltransferase	21 kDa	9	67.9113	8.93001e+07	1.77192e+08	8.82196e+07
SAKG18_04890	ATP-dependent zinc metalloprotease FtsH	78 kDa	5	28.7433	1.74293e+07	2.74659e+07	2.24186e+07
SAKG18_04900	33 kDa chaperonin	32 kDa	5	40.2979	2.55788e+07	3.28246e+07	3.30287e+07
SAKG18_04910	cysteine synthase	33 kDa	8	53.1017	9.03893e+07	8.30355e+07	7.65523e+07
SAKG18_04920	dihydropteroate synthase	30 kDa	2	6.14672	1.35206e+06	2.77331e+06	707226
SAKG18_04930	7,8-dihydroneopterin aldolase	14 kDa	2	11.1791	4.65787e+06	6.12212e+06	4.48781e+06
SAKG18_04950	lysine--tRNA ligase	59 kDa	16	97.616	6.70309e+07	2.78161e+08	1.34395e+08
SAKG18_04970	pyridoxal 5'-phosphate synthase subunit PdxS	32 kDa	11	79.4804	8.49992e+07	2.34166e+08	9.46911e+07
SAKG18_04980	pyridoxal 5'-phosphate synthase subunit PdxT	21 kDa	5	30.6829	2.52008e+07	6.1908e+07	2.73511e+07
SAKG18_05000	pyrimidine nucleoside transporter NupC	44 kDa	1	4.48872	641938	334332	273681
SAKG18_05040	ATP-dependent Clp protease ATP-binding subunit ClpC	91 kDa	31	253.388	2.06664e+08	2.55248e+08	2.91121e+08
SAKG18_05050	DNA repair protein RadA	50 kDa	1	3.35028	1	81879.3	1
SAKG18_05070	glutamate--tRNA ligase	56 kDa	21	169.506	2.17295e+08	4.01887e+08	3.60847e+08
SAKG18_05090	cysteine--tRNA ligase	54 kDa	10	75.1666	2.15504e+07	2.67207e+07	2.36523e+07
SAKG18_05110	23S rRNA (guanosine(2251)-2'-O)- methyltransferase RlmB	27 kDa	1	7.78089	809730	1.96552e+06	971471
SAKG18_05150	transcription termination/antitermination protein NusG	21 kDa	8	50.8645	4.90101e+07	6.59815e+07	6.22696e+07
SAKG18_05160	50S ribosomal protein L11	15 kDa	3	23.5106	1.01567e+08	9.87243e+07	1.49011e+08
SAKG18_05170	50S ribosomal protein L1	25 kDa	5	35.2236	8.18446e+07	6.32001e+07	7.85525e+07
SAKG18_05180	50S ribosomal protein L10	18 kDa	2	20.7234	9.02022e+07	7.75102e+07	5.33168e+07
SAKG18_05190	50S ribosomal protein L7/L12	13 kDa	6	46.1168	4.36625e+08	6.03982e+08	7.38341e+08
SAKG18_05200	methyltransferase	23 kDa	5	33.037	3.01903e+06	8.74472e+06	7.5634e+06
SAKG18_05210	DNA-directed RNA polymerase subunit beta	133 kDa	28	172.317	1.77986e+08	2.25111e+08	2.60375e+08
SAKG18_05220	DNA-directed RNA polymerase subunit beta'	135 kDa	38	224.255	2.53205e+08	3.13235e+08	3.72211e+08
SAKG18_05240	30S ribosomal protein S12	15 kDa	2	6.06614	1.3747e+07	3.97321e+06	4.66108e+06
SAKG18_05250	30S ribosomal protein S7	18 kDa	4	33.9984	1.51283e+08	1.84827e+08	1.54215e+08
SAKG18_05260	elongation factor G	77 kDa	29	196.224	7.63565e+08	8.76684e+08	5.25052e+08
SAKG18_05270	elongation factor Tu	43 kDa	19	138.237	2.74641e+09	2.78705e+09	2.46529e+09
SAKG18_05280	N-acetyl-L,L-diaminopimelate deacetylase	44 kDa	4	18.572	3.15593e+06	6.51466e+06	6.0381e+06
SAKG18_05290	2-amino-3-ketobutyrate CoA ligase	43 kDa	9	49.0796	4.10836e+07	1.24885e+08	8.89187e+07
SAKG18_05300	protein deglycase HchA	32 kDa	10	71.3364	7.85382e+07	3.04454e+08	9.84154e+07
SAKG18_05330	branched-chain-amino-acid aminotransferase	40 kDa	9	69.5338	7.13175e+07	6.46693e+07	5.62815e+07
SAKG18_05340	haloacid dehalogenase	25 kDa	2	11.1971	1.42739e+06	1.85468e+06	1.48815e+06
SAKG18_05350	deoxycytidine kinase	26 kDa	3	22.0526	2.88984e+06	4.6219e+06	3.18026e+06
SAKG18_05370	tRNA-specific adenosine deaminase	17 kDa	1	6.72708	436243	728486	456926
SAKG18_05380	haloacid dehalogenase	32 kDa	7	35.8349	5.75599e+07	6.03436e+07	5.09818e+07
SAKG18_05390	FMN-dependent NADPH-azoreductase	21 kDa	4	24.9097	8.10702e+06	1.03016e+07	5.93595e+06
SAKG18_05400	Ser-Asp rich fibrinogen-binding bone sialoprotein-binding protein	103 kDa	7	51.2011	5.20614e+07	5.94773e+06	3.14538e+06
SAKG18_05410	serine-aspartate repeat-containing protein D	150 kDa	31	200.01	5.93846e+08	1.06344e+07	4.64454e+07
SAKG18_05420	Ser-Asp rich fibrinogen-binding bone sialoprotein-binding protein	124 kDa	30	265.021	1.69845e+08	2.74015e+08	5.53335e+08
SAKG18_05440	glycosyl transferase family 1	58 kDa	1	6.58308	1.11756e+06	928291	783975
SAKG18_05450	GTP cyclohydrolase FolE2	33 kDa	3	27.9275	1.11376e+07	8.37252e+06	7.1401e+06
SAKG18_05460	bacillithiol biosynthesis deacetylase BshB2	25 kDa	2	4.67477	1.02179e+06	825165	1.14283e+06
SAKG18_05470	hypothetical protein	14 kDa	2	8.00124	1.18835e+07	9.51853e+06	9.33014e+06
SAKG18_05480	glucosamine-6-phosphate deaminase	28 kDa	3	23.2135	734521	3.24201e+06	1.98944e+06
SAKG18_05490	3-hexulose-6-phosphate synthase	22 kDa	8	73.9006	2.60247e+07	1.44343e+08	6.00745e+07
SAKG18_05500	6-phospho 3-hexuloisomerase	20 kDa	6	61.7159	2.33995e+07	9.17069e+07	3.76315e+07
SAKG18_05590	hydroxymethylpyrimidine/phosphomethylpyrimidine kinase	30 kDa	4	22.5825	7.01546e+06	7.82939e+06	5.64815e+06
SAKG18_05600	uracil-DNA glycosylase	25 kDa	5	31.3613	1.62369e+06	3.32807e+06	2.04072e+06
SAKG18_05660	putative heme-dependent peroxidase	29 kDa	4	35.1293	1.75841e+07	2.46699e+07	2.08143e+07
SAKG18_05670	phosphate acetyltransferase	35 kDa	9	82.8151	3.07907e+08	3.63322e+08	2.82056e+08
SAKG18_05690	mevalonate kinase	33 kDa	6	37.9043	4.724e+06	1.12968e+07	4.15697e+06
SAKG18_05700	diphosphomevalonate decarboxylase	37 kDa	2	11.4511	4.56676e+06	8.27721e+06	4.86762e+06
SAKG18_05710	phosphomevalonate kinase	40 kDa	1	5.19868	640507	716965	242750
SAKG18_05720	UPF0741 protein	14 kDa	1	3.30637	1.1763e+06	938134	777336
SAKG18_05730	dihydrolipoamide dehydrogenase	48 kDa	6	34.8365	9.34962e+06	8.52291e+06	7.05047e+06
SAKG18_05790	oxidoreductase ion channel protein IolS	35 kDa	9	51.5979	2.85987e+06	4.0562e+07	9.30407e+06
SAKG18_05820	HD domain-containing protein	51 kDa	1	6.72634	512820	1.63982e+06	1.01392e+06
SAKG18_05830	hypothetical protein	20 kDa	1	7.23725	449707	470563	240765
SAKG18_05840	alcohol dehydrogenase	36 kDa	18	141.145	2.30297e+08	4.3546e+08	3.20702e+08
SAKG18_05860	arginine--tRNA ligase	62 kDa	18	143.884	1.32834e+08	2.19793e+08	1.79457e+08
SAKG18_05880	ABC transporter substrate-binding protein	33 kDa	2	6.08391	3.11175e+06	3.04743e+06	3.58311e+06
SAKG18_05900	haloacid dehalogenase	28 kDa	1	4.48176	262717	314756	118210
SAKG18_05910	alpha/beta hydrolase	31 kDa	3	23.3663	4.00924e+06	1.07972e+07	5.34402e+06
SAKG18_05920	hypothetical protein	19 kDa	10	70.6123	3.7765e+09	3.97589e+08	3.72533e+09
SAKG18_05960	transcriptional regulator SarA	15 kDa	4	23.5491	6.6876e+07	1.59276e+08	1.50616e+08
SAKG18_06100	ABC transporter substrate-binding protein	35 kDa	7	39.7017	4.8307e+07	4.99533e+06	2.00878e+07
SAKG18_06130	DtxR family transcriptional regulator	25 kDa	5	37.6447	6.78099e+06	1.01499e+07	6.02493e+06
SAKG18_06160	teichoic acids export ATP-binding protein TagH	30 kDa	6	32.0713	3.96172e+06	4.27529e+06	985308
SAKG18_06210	D-alanyl-D-alanine carboxypeptidase	48 kDa	4	16.2018	5.87423e+06	4.39834e+06	7.46885e+06
SAKG18_06280	dihydroxyacetone kinase subunit DhaK	35 kDa	2	24.169	4.25533e+06	1.05659e+07	1.2506e+07
SAKG18_06290	dihydroxyacetone kinase subunit L	21 kDa	2	6.86967	426993	1.58629e+06	1.45377e+06
SAKG18_06300	PTS-dependent dihydroxyacetone kinase phosphotransferase subunit DhaM	13 kDa	2	22.4283	947279	3.0191e+06	1.36813e+06
SAKG18_06350	acetyltransferase	19 kDa	2	10.4269	611968	499634	978602
SAKG18_06370	response regulator protein GraR	26 kDa	1	4.68165	1.18986e+06	1.73012e+06	1.18469e+06
SAKG18_06410	hypothetical protein	24 kDa	4	28.3253	1.05604e+07	1.41158e+07	4.97561e+06
SAKG18_06430	peptidase M23	28 kDa	5	37.5966	1.56337e+09	1.38906e+09	7.82517e+08
SAKG18_06470	putative transcriptional regulatory protein	26 kDa	4	27.438	1.41432e+07	1.89674e+07	1.70154e+07
SAKG18_06560	hypothetical protein	11 kDa	6	51.1549	4.49429e+07	1.00255e+08	4.17848e+07
SAKG18_06580	cytokinin riboside 5'-monophosphate phosphoribohydrolase	21 kDa	2	11.8951	61347.9	1.03032e+06	37777.1
SAKG18_06650	HTH-type transcriptional regulator MgrA	17 kDa	6	38.524	1.4392e+07	2.20385e+07	1.61588e+07
SAKG18_06670	aldo/keto reductase	35 kDa	1	8.72277	1.08166e+06	1.46097e+06	1.32002e+06
SAKG18_06720	hypothetical protein	15 kDa	1	6.35835	1.44805e+06	4.21286e+06	2.83122e+06
SAKG18_06740	hypothetical protein	17 kDa	2	8.82561	1.49023e+07	1.09617e+07	5.2879e+06
SAKG18_06750	Cys-tRNA(Pro)/Cys-tRNA(Cys) deacylase	18 kDa	2	4.01621	1.08242e+06	2.32992e+06	1.72192e+06
SAKG18_06760	DeoR family transcriptional regulator	28 kDa	3	12.875	2.40148e+06	2.88028e+06	2.21142e+06
SAKG18_06770	tagatose-6-phosphate kinase	33 kDa	5	45.1619	1.4944e+07	1.49393e+07	9.72608e+06
SAKG18_06780	PTS fructose transporter subunit IIC	69 kDa	2	12.3888	6.79083e+06	3.19686e+06	2.84264e+06
SAKG18_06790	N-acetylglucosamine-6-phosphate deacetylase	43 kDa	5	33.7329	1.18452e+07	1.46806e+07	1.96737e+07
SAKG18_06810	glyoxal reductase	32 kDa	2	7.85731	432556	739961	251622
SAKG18_06840	response regulator SaeR	27 kDa	1	7.72625	1.53608e+06	1.9816e+06	2.0115e+06
SAKG18_06860	hypothetical protein	16 kDa	4	23.856	3.89617e+07	6.4095e+07	1.67044e+08
SAKG18_06880	7-carboxy-7-deazaguanine synthase	27 kDa	1	5.25278	233896	336202	179764
SAKG18_06890	6-carboxy-5,6,7,8-tetrahydropterin synthase	16 kDa	3	18.8245	6.43176e+06	1.67744e+07	1.71861e+07
SAKG18_06900	7-cyano-7-deazaguanine synthase	25 kDa	3	19.4889	5.06114e+06	1.99977e+07	1.4266e+07
SAKG18_06940	allophanate hydrolase	27 kDa	2	10.3147	1.90996e+06	3.8224e+06	1.12355e+06
SAKG18_06950	allophanate hydrolase	38 kDa	2	11.8726	1.34036e+06	3.04821e+06	754230
SAKG18_06960	lipoteichoic acid synthase	74 kDa	24	173.889	2.5717e+09	8.8331e+08	2.15253e+09
SAKG18_07000	ABC transporter permease	56 kDa	2	7.68957	543655	432568	621500
SAKG18_07010	histidinol-phosphate aminotransferase	44 kDa	2	11.2439	1.68741e+06	3.05311e+06	1.7161e+06
SAKG18_07020	5'-3'-deoxyribonucleotidase	21 kDa	3	18.6312	1.54833e+06	8.2527e+06	5.75823e+06
SAKG18_07030	putative lipid kinase	34 kDa	2	8.16867	477327	2.48066e+06	756901
SAKG18_07050	NADPH-dependent 7-cyano-7-deazaguanine reductase	20 kDa	1	5.11435	5.93466e+06	8.73975e+06	7.68743e+06
SAKG18_07090	ribonucleoside-diphosphate reductase	80 kDa	10	51.5672	2.82209e+07	3.4637e+07	3.25158e+07
SAKG18_07100	ribonucleotide-diphosphate reductase subunit beta	38 kDa	10	79.2358	8.34916e+07	1.10898e+08	8.92658e+07
SAKG18_07140	hypothetical protein	38 kDa	7	53.789	1.96046e+07	3.07805e+07	2.54985e+07
SAKG18_07160	UDP-N-acetylenolpyruvoylglucosamine reductase	34 kDa	2	6.94294	2.87646e+06	2.43046e+06	2.18271e+06
SAKG18_07190	hypothetical protein	12 kDa	3	16.2266	2.33381e+06	6.38118e+06	3.63594e+06
SAKG18_07200	glycerate kinase	42 kDa	6	24.7284	6.01471e+06	2.60744e+07	1.39909e+07
SAKG18_07210	peptidase T	46 kDa	5	28.6432	6.8027e+06	1.16163e+07	1.08821e+07
SAKG18_07260	YigZ family protein	24 kDa	2	10.7932	2.25053e+06	1.82076e+06	2.08198e+06
SAKG18_07270	hypothetical protein	32 kDa	3	28.9189	1.13617e+07	1.99918e+07	1.61385e+07
SAKG18_07300	ribosome hibernation promotion factor	22 kDa	4	21.9393	1.74981e+07	1.33369e+07	1.32034e+07
SAKG18_07350	hydrolase	26 kDa	2	7.21257	581799	1.21219e+06	789209
SAKG18_07390	HPr kinase/phosphorylase	34 kDa	9	64.2206	2.64354e+07	3.93995e+07	3.89566e+07
SAKG18_07430	thioredoxin reductase	34 kDa	10	69.7641	1.5202e+08	1.55156e+08	1.43368e+08
SAKG18_07440	nucleotide-binding protein	35 kDa	3	19.0072	6.2851e+06	3.31663e+06	1.82977e+06
SAKG18_07450	gluconeogenesis factor	36 kDa	2	13.2003	2.22729e+06	2.29026e+06	734795
SAKG18_07460	putative sporulation transcription regulator WhiA	36 kDa	1	4.54699	260964	482736	332900
SAKG18_07470	ATP-dependent Clp protease proteolytic subunit	22 kDa	3	21.9366	1.07648e+08	1.15321e+08	1.76575e+08
SAKG18_07480	epimerase family protein	34 kDa	4	17.7848	1.82571e+06	3.65379e+06	228071
SAKG18_07500	transcriptional regulator	37 kDa	1	5.52936	295612	428296	157986
SAKG18_07510	glyceraldehyde-3-phosphate dehydrogenase	36 kDa	13	110.89	1.54284e+09	3.03161e+09	1.11045e+09
SAKG18_07520	phosphoglycerate kinase	43 kDa	18	130.67	5.65632e+08	1.13141e+09	7.29686e+08
SAKG18_07530	triosephosphate isomerase	27 kDa	15	115.908	1.3226e+09	1.91443e+09	1.63594e+09
SAKG18_07540	2,3-bisphosphoglycerate-independent phosphoglycerate mutase	56 kDa	15	109.811	4.30362e+08	5.80914e+08	4.33443e+08
SAKG18_07550	enolase	47 kDa	18	140.036	1.178e+09	1.93722e+09	1.72251e+09
SAKG18_07580	carboxylesterase	28 kDa	2	9.25931	6.02639e+06	3.61993e+06	4.91986e+06
SAKG18_07590	ribonuclease R	90 kDa	7	41.2917	3.06656e+07	2.43447e+07	2.38352e+07
SAKG18_07810	ferrichrome-binding protein FhuD	35 kDa	2	7.38231	2.56479e+06	1.48037e+06	2.17462e+06
SAKG18_07850	DUF5067 domain-containing protein	28 kDa	2	10.9416	6.42896e+06	1.61624e+07	1.15788e+07
SAKG18_07890	Clumping factor A, fibrinogen-binding protein	102 kDa	8	57.714	7.9073e+07	8.39419e+07	5.41547e+07
SAKG18_07900	secreted von Willebrand factor-binding protein precursor	58 kDa	9	55.1845	8.61097e+06	1.7721e+07	9.84115e+07
SAKG18_07910	extracellular matrix protein-binding protein emp	38 kDa	4	22.0115	2.31938e+07	3.41033e+07	1.45713e+07
SAKG18_07920	hypothetical protein	20 kDa	5	32.8241	1.50314e+07	6.86009e+06	1.52814e+07
SAKG18_07930	thermonuclease	25 kDa	2	9.24315	4.66073e+07	1.4761e+07	1.85665e+07
SAKG18_07940	cold-shock protein	7 kDa	1	4.68845	2.65006e+06	790464	986234
SAKG18_07970	hypothetical protein	22 kDa	2	8.76865	7.79319e+06	1.58104e+06	3.59714e+06
SAKG18_08050	organic hydroperoxide resistance protein-like	15 kDa	8	32.6574	3.76901e+07	1.62509e+08	4.57826e+07
SAKG18_08060	3-dehydroquinate dehydratase	27 kDa	1	7.90237	1.40708e+06	3.2622e+06	1.88311e+06
SAKG18_08080	thiol reductase thioredoxin	12 kDa	3	33.9957	5.16595e+07	6.48413e+07	7.77637e+07
SAKG18_08090	arsenate reductase	14 kDa	3	22.0051	2.31377e+07	4.45978e+07	5.10145e+07
SAKG18_08100	glycine cleavage system H protein	14 kDa	4	29.7503	1.22792e+07	3.38386e+07	2.6605e+07
SAKG18_08110	hypothetical protein	33 kDa	4	26.7441	3.33684e+06	1.24144e+07	7.28439e+06
SAKG18_08130	thiol reductase thioredoxin	11 kDa	2	15.9047	1.82231e+06	4.963e+06	2.82692e+06
SAKG18_08160	lipoprotein	30 kDa	1	4.60409	2.25404e+06	2.28047e+06	2.68817e+06
SAKG18_08170	UPF0337 protein	7 kDa	3	16.3156	3.38733e+07	3.3398e+07	2.04476e+07
SAKG18_08190	ABC transporter ATP-binding protein	28 kDa	8	47.5148	3.88478e+07	6.22317e+07	2.81596e+07
SAKG18_08200	Fe-S cluster assembly protein SufD	49 kDa	9	70.2704	5.66903e+07	5.66893e+07	3.63892e+07
SAKG18_08210	cysteine desulfurase	46 kDa	10	61.8181	1.14619e+07	2.6696e+07	5.88381e+06
SAKG18_08220	iron-sulfur cluster assembly scaffold protein NifU	17 kDa	4	26.8626	1.68735e+07	1.89383e+07	1.23972e+07
SAKG18_08230	UPF0051 protein	53 kDa	16	92.637	1.9428e+08	1.7761e+08	1.3525e+08
SAKG18_08300	lipoyl synthase	37 kDa	5	34.834	1.40655e+07	3.00867e+07	9.06592e+06
SAKG18_08330	hypothetical protein	10 kDa	1	3.74111	1.18595e+06	4.26325e+06	3.63736e+06
SAKG18_08340	hypothetical protein	17 kDa	4	22.1657	2.5083e+06	3.84009e+06	3.47711e+06
SAKG18_08350	acid sugar phosphatase	28 kDa	3	20.9442	3.35145e+07	3.42529e+07	3.1656e+07
SAKG18_08360	D-glycerate dehydrogenase	35 kDa	1	3.87381	1.83107e+06	2.06878e+06	1.30173e+06
SAKG18_08380	D-alanine--poly(phosphoribitol) ligase subunit 1	55 kDa	12	80.3514	8.905e+07	3.61137e+08	2.99535e+08
SAKG18_08400	D-alanine--poly(phosphoribitol) ligase subunit 2	9 kDa	2	14.2877	2.63338e+07	2.38529e+08	1.59787e+08
SAKG18_08410	D-alanyl-lipoteichoic acid biosynthesis protein DltD	45 kDa	5	21.1084	3.19909e+06	1.02358e+07	1.66085e+07
SAKG18_08420	NifU family protein	9 kDa	1	11.5864	4.69646e+06	3.87942e+06	2.94017e+06
SAKG18_08430	disulfide oxidoreductase	13 kDa	2	14.7528	684638	947321	590757
SAKG18_08470	NADH dehydrogenase-like protein	44 kDa	13	94.9117	8.72441e+07	1.41952e+08	3.51247e+07
SAKG18_08480	cytosol aminopeptidase	54 kDa	8	45.4022	1.82138e+07	1.67175e+07	1.538e+07
SAKG18_08590	kinase	15 kDa	1	4.37039	1.30562e+06	1.95243e+06	1.69179e+06
SAKG18_08600	putative peptidyl-prolyl cis-trans isomerase	22 kDa	3	21.8012	6.11322e+07	7.01176e+07	6.20969e+07
SAKG18_08620	NADH-dependent flavin oxidoreductase	42 kDa	11	79.0367	1.23533e+07	1.43648e+08	7.69841e+07
SAKG18_08630	ornithine aminotransferase	43 kDa	7	37.235	6.40658e+06	1.44857e+07	7.85397e+06
SAKG18_08640	glutamate dehydrogenase	46 kDa	9	64.9087	2.92691e+07	4.13009e+07	2.97638e+07
SAKG18_08650	glycerophosphoryl diester phosphodiesterase	35 kDa	15	121.428	3.25049e+08	2.24431e+08	1.92564e+08
SAKG18_08680	glucose-6-phosphate isomerase	50 kDa	18	144.486	4.18898e+08	5.74705e+08	6.30992e+08
SAKG18_08710	signal peptidase I	22 kDa	5	23.1196	2.83159e+07	6.69464e+07	3.99875e+07
SAKG18_08720	ATP-dependent helicase/deoxyribonuclease subunit B	134 kDa	3	9.17135	964910	1.2202e+06	820157
SAKG18_08730	ATP-dependent helicase/nuclease subunit A	141 kDa	1	3.76671	604046	661279	538050
SAKG18_08740	hypothetical protein	33 kDa	13	110.546	1.80747e+08	2.42096e+08	2.24688e+08
SAKG18_08760	coenzyme A disulfide reductase	49 kDa	12	93.0061	6.1035e+07	6.77905e+07	7.40229e+07
SAKG18_08810	chaperone protein ClpB	98 kDa	22	123.812	8.86603e+07	6.37533e+07	6.87842e+07
SAKG18_08870	phosphatidylethanolamine-binding protein	19 kDa	2	10.3869	2.70978e+06	2.11202e+06	1.85702e+06
SAKG18_08880	hypothetical protein	16 kDa	5	42.2277	1.6627e+09	1.80533e+09	9.40154e+08
SAKG18_08900	3-oxoacyl-[acyl-carrier-protein] synthase 3	34 kDa	5	43.7915	3.50796e+07	6.24255e+07	6.53245e+07
SAKG18_08910	3-oxoacyl-[acyl-carrier-protein] synthase 2	44 kDa	10	73.616	5.3368e+07	8.20002e+07	5.53697e+07
SAKG18_09030	tryptophan--tRNA ligase	37 kDa	8	51.72	6.60357e+07	8.64281e+07	7.4232e+07
SAKG18_09040	regulatory protein Spx	15 kDa	2	7.63831	4.45683e+06	3.40386e+06	6.56732e+06
SAKG18_09050	adapter protein MecA	28 kDa	1	7.69449	1.17125e+07	9.96281e+06	1.0377e+07
SAKG18_09080	oligoendopeptidase F	70 kDa	11	78.3842	9.27842e+07	9.61238e+07	1.09949e+08
SAKG18_09110	adenylate cyclase	23 kDa	2	13.2418	3.88851e+06	1.74471e+06	2.34483e+06
SAKG18_09130	GTP pyrophosphokinase	25 kDa	1	9.07911	612451	1.20006e+06	971552
SAKG18_09180	enoyl-[acyl-carrier-protein] reductase [NADPH] FabI	28 kDa	5	31.4482	2.82251e+07	6.95788e+07	4.08943e+07
SAKG18_09220	putative phosphoesterase	19 kDa	5	34.8067	2.74358e+07	1.00075e+08	7.18404e+07
SAKG18_09250	UDP-N-acetylmuramoyl-L-alanyl-D-glutamate--L- lysine ligase	54 kDa	5	19.0615	5.76115e+06	3.10011e+06	3.47633e+06
SAKG18_09290	serine protease HtrA-like protein	87 kDa	1	4.2075	791834	541781	857535
SAKG18_09340	lipoate--protein ligase	38 kDa	4	31.085	2.09567e+06	3.03112e+06	3.38904e+06
SAKG18_09450	acetyltransferase	21 kDa	5	16.5889	7.17817e+06	7.58567e+06	9.54867e+06
SAKG18_09480	2-succinyl-5-enolpyruvyl-6-hydroxy-3- cyclohexene-1-carboxylate synthase	63 kDa	3	14.9651	3.81392e+06	3.55181e+06	2.54368e+06
SAKG18_09500	1,4-dihydroxy-2-naphthoyl-CoA synthase	30 kDa	6	40.2264	1.15862e+08	2.21173e+08	1.44704e+08
SAKG18_09570	bifunctional autolysin	138 kDa	53	386.003	1.22397e+10	3.95995e+09	2.03281e+09
SAKG18_09590	hypothetical protein	18 kDa	1	6.19775	80125.9	851928	474054
SAKG18_09600	hypothetical protein	46 kDa	10	79.355	1.28398e+08	4.26854e+07	1.70584e+08
SAKG18_09650	putative quinol oxidase subunit 2	42 kDa	2	7.80025	4.10262e+06	1.43666e+06	4.72503e+06
SAKG18_09660	hypothetical protein	11 kDa	3	20.9056	1.24091e+08	9.8352e+07	1.00764e+08
SAKG18_09670	bifunctional protein FolD	31 kDa	3	23.6412	2.70527e+06	5.3823e+06	3.65824e+06
SAKG18_09710	phosphoribosylformylglycinamidine synthase subunit PurS	10 kDa	1	4.06277	2.36523e+06	1.49257e+06	1.4582e+06
SAKG18_09750	phosphoribosylformylglycinamidine cyclo-ligase	37 kDa	2	8.51332	1.28755e+06	1.04373e+06	476676
SAKG18_09850	SAM-dependent methyltransferase	45 kDa	2	5.049	5.71762e+06	2.77132e+06	4.15641e+06
SAKG18_09860	hypothetical protein	20 kDa	2	16.8251	2.0419e+06	1.42198e+07	3.51322e+06
SAKG18_09870	phosphocarrier protein HPr	9 kDa	3	21.7801	2.4133e+08	4.09412e+08	4.38536e+08
SAKG18_09880	phosphoenolpyruvate-protein phosphotransferase	63 kDa	14	91.4513	3.85171e+08	4.51165e+08	2.86493e+08
SAKG18_09890	NrdH-redoxin	9 kDa	1	4.561	534406	1.60103e+06	1.77362e+06
SAKG18_09900	cytochrome ubiquinol oxidase subunit I	51 kDa	1	3.76075	333562	1.19853e+06	548277
SAKG18_09920	potassium transporter Trk	24 kDa	2	19.4007	1.25052e+06	4.488e+06	1.96666e+06
SAKG18_09930	ribonuclease J 1	63 kDa	13	75.9653	5.52393e+07	3.17437e+07	5.0049e+07
SAKG18_09940	UPF0356 protein	9 kDa	2	18.5554	1.62574e+07	2.15329e+07	1.8067e+07
SAKG18_09950	peptide deformylase	21 kDa	8	52.5027	6.80663e+07	1.12526e+08	1.14246e+08
SAKG18_09970	pyruvate dehydrogenase E1 component subunit alpha	41 kDa	8	68.4604	2.25674e+08	1.87821e+08	2.03786e+08
SAKG18_09980	pyruvate dehydrogenase E1 component subunit beta	35 kDa	14	120.856	7.10508e+08	5.20239e+08	4.79991e+08
SAKG18_09990	dihydrolipoamide acetyltransferase component of pyruvate dehydrogenase complex	46 kDa	8	71.9209	1.80403e+08	1.31304e+08	1.38894e+08
SAKG18_10000	dihydrolipoyl dehydrogenase	49 kDa	14	104.862	9.59155e+08	1.22663e+09	8.9672e+08
SAKG18_10020	Cro/Cl family transcriptional regulator	21 kDa	1	3.60794	320178	1.05756e+06	946978
SAKG18_10100	UPF0637 protein	24 kDa	2	8.19205	4.90213e+06	5.66195e+06	8.1808e+06
SAKG18_10130	GTP-binding protein	69 kDa	12	82.5103	5.89717e+07	3.46915e+07	4.18371e+07
SAKG18_10140	hypothetical protein	19 kDa	2	5.82555	1.73116e+06	2.33144e+06	1.38395e+06
SAKG18_10150	UPF0358 protein	10 kDa	1	7.03081	491447	600208	506217
SAKG18_10170	pyruvate carboxylase	129 kDa	19	111.266	7.34671e+07	4.33796e+07	3.94678e+07
SAKG18_10270	phosphopantetheine adenylyltransferase	18 kDa	3	18.194	1.09094e+07	2.37244e+07	1.74242e+07
SAKG18_10300	50S ribosomal protein L32	6 kDa	1	5.192	1.09718e+07	1.03333e+07	9.95625e+06
SAKG18_10320	iron-regulated surface determinant protein A	39 kDa	6	26.6518	9.90764e+07	2.08132e+07	3.71833e+07
SAKG18_10330	iron-regulated surface determinant protein C	25 kDa	1	4.56414	1.94049e+06	223366	349416
SAKG18_10400	phenylalanine--tRNA ligase alpha subunit	40 kDa	2	7.67655	1.02447e+07	7.19562e+06	6.92097e+06
SAKG18_10410	phenylalanine--tRNA ligase beta subunit	89 kDa	18	122.954	1.08261e+08	8.08781e+07	8.0869e+07
SAKG18_10420	ribonuclease HIII	35 kDa	3	12.8849	2.14391e+06	2.9819e+06	3.04808e+06
SAKG18_10440	cell division protein ZapA	10 kDa	1	3.4618	341806	262714	269965
SAKG18_10460	DNA polymerase/3'-5' exonuclease PolX	65 kDa	4	13.7589	5.45014e+06	4.73408e+06	5.67136e+06
SAKG18_10480	thioredoxin	11 kDa	7	50.9413	7.59271e+07	1.55906e+08	1.50082e+08
SAKG18_10510	succinate dehydrogenase flavoprotein subunit	66 kDa	5	27.7157	2.52771e+06	5.75481e+06	3.22655e+06
SAKG18_10520	succinate dehydrogenase iron-sulfur subunit	31 kDa	1	3.25404	1.09921e+06	502587	844699
SAKG18_10530	glutamate racemase	30 kDa	1	3.26456	108986	313396	110401
SAKG18_10540	non-canonical purine NTP pyrophosphatase	21 kDa	4	20.1831	4.62756e+06	7.9409e+06	7.46762e+06
SAKG18_10550	phosphoesterase	19 kDa	1	6.49593	928092	3.61637e+06	2.93709e+06
SAKG18_10570	fibrinogen-binding protein	13 kDa	4	19.0047	1.71224e+08	9.91254e+07	3.16998e+08
SAKG18_10580	FPRL1 inhibitory protein	15 kDa	2	24.1168	7.69281e+06	5.27395e+06	9.57027e+06
SAKG18_10600	fibrinogen-binding protein	19 kDa	5	23.8809	1.05983e+09	2.18696e+08	8.40007e+08
SAKG18_10650	hypothetical protein	9 kDa	2	11.1422	9.43276e+06	2.3503e+07	1.10548e+07
SAKG18_10680	Alpha-Hemolysin precursor	36 kDa	7	36.4697	6.08726e+07	3.67254e+06	2.05014e+07
SAKG18_10720	hypothetical protein	27 kDa	3	27.7213	1.33272e+07	1.95776e+06	4.63991e+06
SAKG18_10740	ornithine carbamoyltransferase	38 kDa	5	22.7033	3.99027e+07	1.47849e+07	3.38644e+07
SAKG18_10750	carbamate kinase 1	34 kDa	3	14.4211	9.1258e+06	3.63529e+06	6.1789e+06
SAKG18_10810	hemolytic protein	4 kDa	1	3.49845	1	37185.7	29061
SAKG18_10830	putative N-acetyltransferase	17 kDa	3	18.1947	1.40333e+07	4.77205e+07	3.20214e+07
SAKG18_10840	putative cysteine ligase BshC	63 kDa	3	16.1474	796240	2.27193e+06	1.65017e+06
SAKG18_10860	ribosomal RNA small subunit methyltransferase H	36 kDa	2	7.27755	7.40631e+06	3.05456e+06	2.87414e+06
SAKG18_10870	cell division protein FtsL	15 kDa	3	13.87	5.56086e+07	5.09553e+06	1.60516e+07
SAKG18_10880	penicillin-binding protein	83 kDa	7	51.6615	1.78541e+07	1.43659e+07	3.34959e+07
SAKG18_10900	UDP-N-acetylmuramoylalanine--D-glutamate ligase	50 kDa	3	24.2441	3.92884e+06	5.17241e+06	3.82572e+06
SAKG18_10920	cell division protein FtsA	53 kDa	11	72.8475	6.66661e+07	1.79483e+08	4.94347e+07
SAKG18_10930	cell division protein FtsZ	41 kDa	7	34.7049	1.07084e+08	1.1483e+08	6.91227e+07
SAKG18_10950	YggS family pyridoxal phosphate enzyme	26 kDa	2	7.79604	2.05879e+06	1.76322e+06	1.60191e+06
SAKG18_10960	cell division protein SepF	21 kDa	2	9.3241	5.27999e+06	5.30259e+06	4.27678e+06
SAKG18_10990	cell division protein DivIVA	24 kDa	3	21.5349	1.10232e+07	1.1245e+07	1.0241e+07
SAKG18_11000	isoleucine--tRNA ligase	105 kDa	21	138.189	1.75582e+08	2.47453e+08	1.65792e+08
SAKG18_11040	pseudouridine synthase	35 kDa	2	5.8825	4.71503e+06	3.4356e+06	4.61137e+06
SAKG18_11050	bifunctional protein PyrR	20 kDa	2	9.05938	1.49644e+06	1.50036e+06	798068
SAKG18_11070	aspartate carbamoyltransferase	33 kDa	4	27.094	4.79232e+06	1.87869e+07	1.02385e+07
SAKG18_11080	dihydroorotase	47 kDa	7	48.5707	5.46354e+07	6.12023e+07	5.88747e+07
SAKG18_11090	carbamoyl-phosphate synthase small chain	40 kDa	3	14.0908	1.21454e+06	3.92345e+06	2.53317e+06
SAKG18_11100	carbamoyl-phosphate synthase large chain	117 kDa	6	26.1507	6.4701e+06	1.01667e+07	3.24181e+06
SAKG18_11130	orotate phosphoribosyltransferase	22 kDa	3	25.5387	9.39347e+06	3.83035e+06	4.2613e+06
SAKG18_11150	VOC family protein	15 kDa	2	9.61688	447063	1.70988e+06	1.23246e+06
SAKG18_11160	hypothetical protein	66 kDa	5	19.0507	2.82914e+06	5.75166e+06	3.99361e+06
SAKG18_11170	guanylate kinase	24 kDa	2	18.1414	1.2956e+07	2.39927e+07	1.36837e+07
SAKG18_11180	DNA-directed RNA polymerase subunit omega	8 kDa	2	8.02455	2.7116e+06	3.07922e+06	4.87789e+06
SAKG18_11250	methionyl-tRNA formyltransferase	34 kDa	4	20.4528	4.8933e+06	1.06204e+07	7.42445e+06
SAKG18_11260	ribosomal RNA small subunit methyltransferase B	50 kDa	2	6.2439	655015	549079	525375
SAKG18_11270	putative dual-specificity RNA methyltransferase RlmN	42 kDa	1	3.82873	1.03909e+06	1.67099e+06	668196
SAKG18_11280	protein phosphatase	28 kDa	3	19.0878	2.8582e+06	3.73561e+06	3.01887e+06
SAKG18_11310	ribulose-phosphate 3-epimerase	24 kDa	1	10.2819	528894	610457	499804
SAKG18_11340	hypothetical protein	13 kDa	5	39.4264	4.66962e+07	5.69789e+07	3.80367e+07
SAKG18_11350	hypothetical protein	61 kDa	9	92.5963	6.25766e+07	3.56878e+07	2.28133e+07
SAKG18_11380	phosphate acyltransferase	36 kDa	9	62.2181	6.2888e+07	9.61958e+07	4.07616e+07
SAKG18_11390	malonyl CoA-acyl carrier protein transacylase	34 kDa	7	73.1088	3.02657e+07	7.65801e+07	6.3207e+07
SAKG18_11400	beta-ketoacyl-ACP reductase	26 kDa	6	53.4866	3.13883e+07	3.51111e+07	1.92237e+07
SAKG18_11420	ribonuclease 3	28 kDa	4	23.7131	6.15235e+06	6.98371e+06	6.30729e+06
SAKG18_11440	signal recognition particle receptor FtsY	47 kDa	8	54.192	4.90451e+07	5.72879e+07	5.65149e+07
SAKG18_11460	signal recognition particle protein	51 kDa	2	20.5912	8.17984e+06	7.206e+06	4.47288e+06
SAKG18_11470	30S ribosomal protein S16	10 kDa	1	11.4714	2.18777e+07	1.24329e+07	1.88301e+07
SAKG18_11480	ribosome maturation factor RimM	19 kDa	4	22.0828	7.56451e+06	1.15945e+07	9.99682e+06
SAKG18_11500	50S ribosomal protein L19	13 kDa	2	13.4033	2.70286e+07	2.33151e+07	2.1856e+07
SAKG18_11520	ribosome biogenesis GTPase A	33 kDa	6	35.9397	6.78569e+06	1.82366e+07	1.11626e+07
SAKG18_11540	succinate--CoA ligase [ADP-forming] subunit beta	42 kDa	20	134.052	2.89334e+08	5.15464e+08	3.27734e+08
SAKG18_11550	succinate--CoA ligase [ADP-forming] subunit alpha	32 kDa	7	63.7729	7.45152e+07	1.61151e+08	1.04367e+08
SAKG18_11590	DNA topoisomerase 1	79 kDa	12	62.3549	1.22024e+07	3.35489e+07	1.952e+07
SAKG18_11600	methylenetetrahydrofolate--tRNA-(uracil-5-)- methyltransferase TrmFO	48 kDa	10	53.4221	1.08639e+07	4.40039e+07	1.72118e+07
SAKG18_11620	ATP-dependent protease subunit HslV	20 kDa	3	13.4037	1.40971e+07	2.22241e+07	2.78697e+07
SAKG18_11630	ATP-dependent protease ATPase subunit HslU	52 kDa	4	33.0157	1.65987e+07	3.03618e+07	1.28907e+07
SAKG18_11640	GTP-sensing transcriptional pleiotropic repressor CodY	29 kDa	8	62.6985	2.7877e+08	4.66209e+08	3.92027e+08
SAKG18_11650	30S ribosomal protein S2	29 kDa	11	94.0822	6.51457e+08	5.75211e+08	3.6033e+08
SAKG18_11660	elongation factor Ts	32 kDa	19	144.194	9.16436e+08	9.15318e+08	1.08387e+09
SAKG18_11670	uridylate kinase	26 kDa	1	5.98516	6.61528e+06	3.83537e+06	3.18041e+06
SAKG18_11680	ribosome-recycling factor	20 kDa	5	30.8029	2.5626e+08	2.21383e+08	2.47168e+08
SAKG18_11690	isoprenyl transferase	31 kDa	2	6.65241	2.82754e+06	5.74537e+06	2.05094e+06
SAKG18_11720	proline--tRNA ligase	64 kDa	16	117.976	2.39616e+07	7.94551e+07	1.76471e+07
SAKG18_11740	ribosome maturation factor RimP	18 kDa	1	4.7426	2.89786e+06	2.21857e+06	3.01992e+06
SAKG18_11750	transcription termination/antitermination protein NusA	44 kDa	8	57.8867	7.18558e+07	4.94768e+07	5.41118e+07
SAKG18_11760	DNA-binding protein	11 kDa	1	6.40031	4.59157e+06	3.35176e+06	4.05367e+06
SAKG18_11770	50S ribosomal protein L7ae	12 kDa	1	5.35941	3.37332e+06	2.49024e+06	2.79418e+06
SAKG18_11780	translation initiation factor IF-2	78 kDa	15	97.9305	3.02089e+07	7.40636e+07	6.05302e+07
SAKG18_11790	ribosome-binding factor A	15 kDa	4	28.3761	1.58564e+07	2.11151e+07	2.27418e+07
SAKG18_11800	tRNA pseudouridine synthase B	35 kDa	4	17.7317	9.88776e+06	9.92337e+06	1.11818e+07
SAKG18_11810	riboflavin biosynthesis protein	37 kDa	3	23.4712	1.06414e+07	7.01811e+06	6.62319e+06
SAKG18_11820	30S ribosomal protein S15	11 kDa	1	10.8446	2.28136e+07	1.84842e+07	1.70233e+07
SAKG18_11830	polyribonucleotide nucleotidyltransferase	77 kDa	21	141.797	2.79928e+08	2.3906e+08	2.18591e+08
SAKG18_11840	ribonuclease J 2	64 kDa	6	33.643	4.60481e+07	2.85443e+07	4.44232e+07
SAKG18_11870	peptidase M16	49 kDa	9	49.1925	1.86593e+07	2.26158e+07	2.08952e+07
SAKG18_11880	peptidase M16	50 kDa	7	39.4256	1.92262e+07	1.82761e+07	2.03461e+07
SAKG18_11940	protein RecA	38 kDa	5	24.697	2.37313e+07	1.86274e+07	9.60066e+06
SAKG18_11960	hypothetical protein	8 kDa	3	17.8828	1.27026e+06	7.68633e+06	8.45768e+06
SAKG18_11970	metallophosphoesterase	30 kDa	4	16.6731	6.07346e+06	7.91863e+06	4.27581e+06
SAKG18_11980	2-oxoglutarate ferredoxin oxidoreductase subunit alpha	65 kDa	7	38.9889	2.00018e+07	2.61642e+07	1.79e+07
SAKG18_11990	2-oxoglutarate ferredoxin oxidoreductase subunit beta	31 kDa	8	39.3632	1.7884e+07	2.19901e+07	1.40777e+07
SAKG18_12000	hypothetical protein	11 kDa	5	28.0726	1.21429e+07	2.09908e+07	1.69592e+07
SAKG18_12010	tRNA-2-methylthio-N(6)-dimethylallyladenosine synthase	59 kDa	3	9.8197	736265	3.16951e+06	1.04358e+06
SAKG18_12050	DNA mismatch repair protein MutL	77 kDa	2	14.2432	1.00318e+06	1.18351e+06	1.06921e+06
SAKG18_12060	glycerol uptake operon antiterminator regulatory protein	20 kDa	4	25.8715	7.21941e+06	7.54936e+06	9.01081e+06
SAKG18_12080	glycerol kinase	60 kDa	10	59.6293	6.78438e+07	8.03622e+07	4.53729e+07
SAKG18_12090	aerobic glycerol-3-phosphate dehydrogenase	62 kDa	11	65.0918	2.60266e+07	4.90094e+07	2.16013e+07
SAKG18_12110	tRNA dimethylallyltransferase	36 kDa	1	5.32376	382918	1.0661e+06	889893
SAKG18_12130	glutathione peroxidase	18 kDa	4	24.3281	1.72184e+07	6.21377e+07	5.41735e+07
SAKG18_12150	hypothetical protein	45 kDa	4	24.448	2.54181e+06	7.00031e+06	1.90434e+06
SAKG18_12170	glutamine synthetase	51 kDa	20	130.367	8.00015e+08	1.93595e+09	1.82648e+09
SAKG18_12180	hypothetical protein	8 kDa	2	6.34694	1.23255e+06	2.43671e+06	4.36923e+06
SAKG18_12300	bifunctional aminoglycoside N-acetyltransferase AAC(6')-Ie/aminoglycoside O-phosphotransferase APH(2'')-Ia	57 kDa	3	23.154	453949	4.76825e+06	4.08221e+06
SAKG18_12380	haloacid dehalogenase	30 kDa	2	11.828	1.94515e+07	2.07827e+07	2.47488e+07
SAKG18_12390	hypothetical protein	12 kDa	3	26.1261	1.17908e+07	1.62524e+07	1.38211e+07
SAKG18_12410	catalase	58 kDa	9	57.6738	6.85825e+07	4.70015e+07	7.06135e+07
SAKG18_12420	50S ribosomal protein L33 1	6 kDa	1	10.1128	5.6799e+07	4.97587e+07	3.97985e+07
SAKG18_12440	GMP reductase	36 kDa	3	15.4199	4.45841e+06	6.89157e+06	2.43019e+06
SAKG18_12450	secretion protein	34 kDa	8	29.6093	2.90077e+07	1.68375e+07	3.57873e+07
SAKG18_12480	UPF0291 protein	9 kDa	1	3.34329	9.21463e+06	1.95985e+07	1.62756e+07
SAKG18_12490	transketolase	72 kDa	28	212.091	6.09087e+08	1.08424e+09	9.88178e+08
SAKG18_12560	aconitate hydratase	99 kDa	21	155.373	5.97398e+07	2.09497e+08	1.58008e+08
SAKG18_12570	4-hydroxybenzoyl-CoA thioesterase	18 kDa	3	14.9954	2.74836e+06	7.76683e+06	5.50289e+06
SAKG18_12580	hypothetical protein	11 kDa	2	16.2328	7.07257e+06	2.54313e+07	1.58102e+07
SAKG18_12600	DNA topoisomerase 4 subunit B	74 kDa	4	12.6166	3.12127e+06	4.16053e+06	2.16041e+06
SAKG18_12610	DNA topoisomerase 4 subunit A	91 kDa	7	34.4925	1.39619e+06	1.29176e+07	1.80916e+07
SAKG18_12660	peptide methionine sulfoxide reductase MsrA 1	20 kDa	1	6.5242	4.40846e+06	5.49727e+06	3.6492e+06
SAKG18_12670	regulatory protein MsrR	37 kDa	4	31.4979	1.66467e+07	6.78013e+06	6.40081e+06
SAKG18_12680	tautomerase	7 kDa	2	11.0018	3.77723e+07	9.11729e+07	8.70166e+07
SAKG18_12710	aminopeptidase	38 kDa	12	76.7086	1.94351e+07	3.76925e+07	4.13484e+07
SAKG18_12790	aminoacyltransferase FemA	51 kDa	1	6.0139	804852	2.82017e+06	367170
SAKG18_12800	aminoacyltransferase FemB	50 kDa	5	28.9937	3.39748e+06	1.02173e+07	2.74269e+06
SAKG18_12890	oligoendopeptidase F	69 kDa	7	51.2898	1.33263e+07	1.08614e+07	1.55963e+07
SAKG18_12960	conserved virulence factor B	34 kDa	6	43.8953	4.33652e+07	3.22678e+07	3.32368e+07
SAKG18_12970	ABC transporter ATP-binding protein	60 kDa	9	58.7812	4.04431e+07	3.85968e+07	3.67919e+07
SAKG18_13040	putative hydrolase	43 kDa	3	12.9702	3.10487e+06	3.63051e+06	2.49103e+06
SAKG18_13050	alanine racemase 2	41 kDa	1	5.53258	157933	511899	227912
SAKG18_13060	diaminopimelate decarboxylase	47 kDa	5	43.0665	1.26959e+07	1.96604e+07	1.36421e+07
SAKG18_13080	cold shock protein CspA	7 kDa	2	7.44752	4.20007e+06	4.47002e+06	4.00787e+06
SAKG18_13120	TelA-like protein	43 kDa	2	17.5118	2.10561e+06	1.88492e+06	1.68127e+06
SAKG18_13160	hypothetical protein	8 kDa	1	5.17923	1.55096e+06	1.36644e+06	1.52343e+06
SAKG18_13170	hypothetical protein	32 kDa	4	18.4188	8.53277e+06	7.2504e+06	6.99122e+06
SAKG18_13180	dihydrolipoyllysine-residue succinyltransferase component of 2-oxoglutarate dehydrogenase complex	47 kDa	2	14.8672	542945	2.54268e+06	1.15763e+06
SAKG18_13190	2-oxoglutarate dehydrogenase E1 component	105 kDa	5	17.0947	1.98842e+06	2.97273e+06	2.23933e+06
SAKG18_13210	response regulator ArlR	25 kDa	2	16.1045	821332	1.15244e+06	565530
SAKG18_13250	UDP-N-acetylglucosamine--N-acetylmuramyl- (pentapeptide) pyrophosphoryl-undecaprenol N-acetylglucosamine transferase	40 kDa	6	34.0946	5.05731e+06	1.07944e+07	3.60988e+06
SAKG18_13260	N-acetyltransferase	20 kDa	5	51.5227	7.49867e+06	4.31322e+07	1.51061e+07
SAKG18_13280	UPF0346 protein	9 kDa	1	5.68977	763059	1.02224e+06	866140
SAKG18_13290	glucose-specific phosphotransferase enzyme IIA component	18 kDa	5	39.3061	2.07422e+08	6.5775e+08	3.78892e+08
SAKG18_13300	peptide methionine sulfoxide reductase MsrB	16 kDa	3	23.4094	2.12474e+07	3.03869e+07	2.38576e+07
SAKG18_13310	peptide methionine sulfoxide reductase MsrA 2	21 kDa	2	7.95947	1.44703e+06	1.67215e+06	2.81193e+06
SAKG18_13340	thymidylate synthase	37 kDa	7	28.2534	1.05125e+07	2.37412e+07	1.10906e+07
SAKG18_13350	UPF0403 protein	16 kDa	2	18.5826	3.41599e+06	2.45138e+06	3.26057e+06
SAKG18_13370	hypothetical protein	9 kDa	2	20.0501	3.14859e+07	4.13683e+07	3.42998e+07
SAKG18_13390	ribonuclease H	15 kDa	3	15.0953	2.92861e+06	3.46821e+06	3.1189e+06
SAKG18_13400	extracellular matrix-binding protein ebh	1145 kDa	13	62.4802	8.84641e+07	897514	4.61592e+06
SAKG18_13430	L-threonine dehydratase catabolic TdcB	37 kDa	6	55.4971	1.20163e+08	4.01395e+07	2.75314e+07
SAKG18_13440	alanine dehydrogenase 1	40 kDa	9	69.6786	1.37864e+08	8.3034e+07	5.24473e+07
SAKG18_13460	hypothetical protein	133 kDa	1	10.2587	624373	1.84335e+06	1.01672e+06
SAKG18_13490	RNA methyltransferase	43 kDa	8	52.1976	1.84995e+07	3.70846e+07	2.06266e+07
SAKG18_13510	cell cycle protein GpsB	15 kDa	2	15.3489	4.18887e+06	1.53815e+07	9.59891e+06
SAKG18_13550	penicillin-binding protein 2	80 kDa	12	52.7207	4.26279e+07	5.39009e+07	3.74283e+07
SAKG18_13580	chromosome replication protein DnaD	27 kDa	1	4.32561	23296.7	220573	196678
SAKG18_13590	asparagine--tRNA ligase	49 kDa	12	80.3777	9.99848e+07	1.67472e+08	8.79472e+07
SAKG18_13600	putative ATP-dependent helicase DinG	104 kDa	1	7.15549	1.06258e+06	846635	815767
SAKG18_13630	N-acetyl-alpha-D-glucosaminyl L-malate synthase BshA	43 kDa	2	8.7394	542920	1.60729e+06	643913
SAKG18_13680	hypothetical protein	48 kDa	1	3.59761	403006	942553	589598
SAKG18_13690	3-phosphoshikimate 1-carboxyvinyltransferase	47 kDa	3	22.0581	2.09344e+06	3.79822e+06	1.15972e+06
SAKG18_13710	chorismate synthase	43 kDa	4	26.4774	3.01688e+06	8.22824e+06	2.65724e+06
SAKG18_13740	nucleoside diphosphate kinase	17 kDa	3	10.7838	1.3205e+07	1.88174e+07	1.407e+07
SAKG18_13780	DNA-binding protein HU	10 kDa	6	44.147	1.98863e+09	3.03737e+09	2.62569e+09
SAKG18_13790	glycerol-3-phosphate dehydrogenase [NAD(P)+]	36 kDa	6	35.0778	1.04507e+07	9.50274e+06	1.11165e+07
SAKG18_13800	GTPase Der	49 kDa	4	30.2321	1.24631e+07	1.33283e+07	1.1548e+07
SAKG18_13810	30S ribosomal protein S1	43 kDa	12	84.2649	1.36303e+08	2.30983e+08	1.54656e+08
SAKG18_13820	cytidylate kinase	25 kDa	4	20.1002	1.75962e+07	9.47545e+06	1.12748e+07
SAKG18_13830	L-asparaginase	36 kDa	3	8.67758	1.23128e+06	4.50942e+06	3.41182e+06
SAKG18_13840	thioredoxin reductase	37 kDa	9	74.6255	3.26732e+07	1.00338e+08	7.41942e+07
SAKG18_13880	ferredoxin	9 kDa	2	16.0709	5.46735e+06	1.43137e+07	1.04441e+07
SAKG18_14470	hypothetical protein	14 kDa	1	9.07484	1.08967e+06	915095	1.48426e+06
SAKG18_14490	hypothetical protein	8 kDa	3	24.7178	5.94072e+07	6.46517e+07	7.38948e+07
SAKG18_14530	LexA family transcriptional regulator	24 kDa	2	17.6228	7.1598e+06	4.50118e+06	6.38784e+06
SAKG18_14600	hypothetical protein	36 kDa	1	4.64735	235550	1.27737e+06	624002
SAKG18_14630	transcriptional regulatory protein SrrA	28 kDa	7	55.9589	6.37924e+07	7.71534e+07	7.00495e+07
SAKG18_14640	pseudouridine synthase	28 kDa	2	12.933	3.45743e+06	2.53263e+06	2.59772e+06
SAKG18_14690	transcriptional repressor	17 kDa	2	8.33946	1.92568e+06	1.59532e+06	1.30042e+06
SAKG18_14700	ADP-ribose pyrophosphatase	20 kDa	1	3.57562	1.87449e+06	2.15043e+06	2.47037e+06
SAKG18_14710	oxidoreductase	33 kDa	1	3.37909	94220.6	1.57819e+06	156385
SAKG18_14740	pyrroline-5-carboxylate reductase	30 kDa	3	20.5042	4.58532e+06	9.03566e+06	6.58754e+06
SAKG18_14750	ribonuclease Z	35 kDa	2	11.2155	1.22403e+06	2.7902e+06	2.56959e+06
SAKG18_14770	glucose-6-phosphate 1-dehydrogenase	57 kDa	10	61.8364	3.84575e+07	5.74201e+07	5.98383e+07
SAKG18_14810	glyoxalase	14 kDa	2	12.9701	4.51072e+06	1.12577e+07	9.1465e+06
SAKG18_14840	6-phosphogluconate dehydrogenase, decarboxylating	52 kDa	15	92.7445	4.37808e+08	4.89941e+08	4.86998e+08
SAKG18_14850	hypothetical protein	45 kDa	9	64.3745	1.51711e+07	2.23972e+07	2.49075e+07
SAKG18_14900	2-oxoisovalerate dehydrogenase subunit beta	36 kDa	4	21.0729	3.25501e+06	5.85006e+06	2.82415e+06
SAKG18_14910	2-oxoisovalerate dehydrogenase subunit alpha	36 kDa	5	43.5588	3.31927e+07	3.40123e+07	2.22961e+07
SAKG18_14920	dihydrolipoyl dehydrogenase	51 kDa	6	26.8685	6.82279e+06	9.12198e+06	9.06093e+06
SAKG18_14930	DNA repair protein RecN	64 kDa	7	32.6461	5.08597e+06	1.08615e+07	8.68148e+06
SAKG18_14940	arginine repressor	17 kDa	1	7.01083	574913	248198	2.01896e+06
SAKG18_14980	N utilization substance protein B	15 kDa	3	13.2023	1.63057e+06	1.66271e+06	1.86908e+06
SAKG18_14990	hypothetical protein	13 kDa	1	4.58951	965913	1.16836e+06	695104
SAKG18_15000	acetyl-CoA carboxylase biotin carboxylase subunit	50 kDa	8	37.111	3.34603e+07	5.6133e+07	5.32114e+07
SAKG18_15010	acetyl-CoA carboxylase biotin carboxyl carrier protein subunit	17 kDa	2	12.6838	2.53176e+07	2.94293e+07	2.29251e+07
SAKG18_15020	elongation factor P	21 kDa	4	29.7103	9.69337e+07	1.12331e+08	7.77938e+07
SAKG18_15030	peptidase M24	39 kDa	12	77.2827	9.56764e+07	7.06267e+07	8.26769e+07
SAKG18_15040	hypothetical protein	21 kDa	2	9.1712	6.25645e+06	4.10403e+06	1.10024e+07
SAKG18_15060	octanoyltransferase LipM	32 kDa	1	5.75212	2.6476e+06	5.6878e+06	2.483e+06
SAKG18_15080	putative glycine dehydrogenase (decarboxylating) subunit 2	55 kDa	11	84.4925	1.74415e+07	5.75477e+07	5.55306e+07
SAKG18_15090	putative glycine dehydrogenase (decarboxylating) subunit 1	50 kDa	10	67.8717	1.5769e+07	5.72277e+07	6.42075e+07
SAKG18_15100	aminomethyltransferase	40 kDa	4	22.072	5.59363e+06	7.45899e+06	9.66514e+06
SAKG18_15190	hydroxyacylglutathione hydrolase	23 kDa	1	4.79603	1.10093e+06	2.30703e+06	2.03413e+06
SAKG18_15210	glucokinase	35 kDa	10	95.1249	7.74922e+07	1.09224e+08	6.58872e+07
SAKG18_15230	rhomboid family intramembrane serine protease	57 kDa	1	6.81038	413835	35786.4	46214.5
SAKG18_15260	penicillin-binding protein 3	77 kDa	11	54.3828	6.23244e+07	9.97792e+06	2.59041e+07
SAKG18_15270	superoxide dismutase [Mn] 1	23 kDa	11	70.2606	3.27757e+08	8.29665e+08	4.77397e+08
SAKG18_15280	ferric uptake regulation protein	16 kDa	3	13.7825	1.76777e+06	4.44003e+06	4.63946e+06
SAKG18_15310	putative endonuclease 4	33 kDa	5	23.8615	1.99159e+07	3.20363e+07	2.75991e+07
SAKG18_15320	DEAD-box ATP-dependent RNA helicase CshB	51 kDa	4	23.1399	967166	5.67623e+06	3.01226e+06
SAKG18_15330	GTP cyclohydrolase 1 type 2	41 kDa	2	11.076	3.98961e+06	3.99125e+06	3.4869e+06
SAKG18_15340	tRNA methyltransferase	26 kDa	2	11.2605	1.42036e+06	1.90933e+06	1.49637e+06
SAKG18_15350	RNA polymerase sigma factor SigA	42 kDa	3	20.7291	1.21426e+07	1.32006e+07	9.54168e+06
SAKG18_15370	putative pyruvate, phosphate dikinase regulatory protein	31 kDa	2	8.73756	5.23186e+06	2.65003e+06	3.85533e+06
SAKG18_15390	glycine--tRNA ligase	54 kDa	18	117.107	5.30023e+07	1.93613e+08	7.26872e+07
SAKG18_15410	GTPase Era	34 kDa	3	19.886	1.36232e+06	4.20204e+06	2.6939e+06
SAKG18_15440	endoribonuclease YbeY	18 kDa	1	5.44	3.67522e+06	6.01609e+06	4.76791e+06
SAKG18_15450	phosphate starvation protein PhoH	35 kDa	3	12.9852	2.61453e+06	4.99218e+06	2.15797e+06
SAKG18_15470	UPF0365 protein	35 kDa	2	8.04844	7.73667e+06	1.35447e+06	1.87501e+06
SAKG18_15480	hypothetical protein	26 kDa	1	6.98681	3.43337e+06	4.82649e+06	1.97356e+06
SAKG18_15490	30S ribosomal protein S21	7 kDa	2	10.9105	3.09014e+07	1.93239e+07	2.03603e+07
SAKG18_15500	tRNA (N(6)-L-threonylcarbamoyladenosine(37)-C(2) )-methylthiotransferase MtaB	51 kDa	3	19.5829	1.94545e+06	3.39993e+06	4.50791e+06
SAKG18_15510	ribosomal RNA small subunit methyltransferase E	28 kDa	3	12.2827	3.99423e+06	5.68939e+06	4.3293e+06
SAKG18_15520	ribosomal protein L11 methyltransferase	36 kDa	1	3.51184	2.15453e+06	1.77863e+06	2.41933e+06
SAKG18_15530	chaperone protein DnaJ	42 kDa	5	27.672	7.76077e+06	6.9259e+06	8.12991e+06
SAKG18_15540	chaperone protein DnaK	66 kDa	23	168.467	7.27242e+08	5.15801e+08	5.75888e+08
SAKG18_15550	protein GrpE	24 kDa	9	71.4997	1.46925e+08	1.60391e+08	2.0043e+08
SAKG18_15580	elongation factor 4	68 kDa	11	46.9455	4.26239e+07	2.75745e+07	2.06007e+07
SAKG18_15590	30S ribosomal protein S20	9 kDa	1	6.00836	8.4591e+06	6.42281e+06	8.5345e+06
SAKG18_15620	ComE operon protein 2	16 kDa	2	9.92592	4.21775e+06	7.38152e+06	6.79593e+06
SAKG18_15650	ribosomal silencing factor RsfS	13 kDa	2	12.168	3.11394e+06	5.92179e+06	4.08563e+06
SAKG18_15660	haloacid dehalogenase	22 kDa	3	19.857	8.0367e+06	1.96588e+07	1.19841e+07
SAKG18_15680	RNA-binding protein	11 kDa	1	5.99058	456685	120180	1.1405e+06
SAKG18_15700	ribosome biogenesis GTPase YqeH	41 kDa	2	10.8325	665315	1.26567e+06	745701
SAKG18_15720	5'-methylthioadenosine/S-adenosylhomocysteine nucleosidase	25 kDa	4	19.608	7.27798e+06	1.4459e+07	1.2031e+07
SAKG18_15800	acetyl-CoA carboxylase biotin carboxyl carrier protein subunit	17 kDa	1	3.78631	193658	1.32525e+06	428657
SAKG18_15840	transcription elongation factor GreA	18 kDa	5	27.6289	1.60928e+08	4.17741e+06	1.39033e+07
SAKG18_15850	uridine kinase	24 kDa	1	8.77921	210891	179155	41838.5
SAKG18_15860	protease	48 kDa	1	4.56111	3.22978e+06	1.71556e+06	1.77184e+06
SAKG18_15900	putative pre-16S rRNA nuclease	16 kDa	1	14.3649	196183	122089	70980.8
SAKG18_15910	UPF0297 protein	10 kDa	1	6.90426	1.47787e+07	1.80086e+07	9.02512e+06
SAKG18_15920	alanine--tRNA ligase	99 kDa	13	86.7793	4.75332e+07	9.31297e+07	5.50135e+07
SAKG18_15930	ATP-dependent RecD-like DNA helicase	93 kDa	3	7.29393	217066	450138	394450
SAKG18_15950	tRNA-specific 2-thiouridylase MnmA	42 kDa	6	33.7939	2.95798e+06	7.60146e+06	5.37606e+06
SAKG18_15960	cysteine desulfurase	43 kDa	3	29.3126	861696	8.63179e+06	2.06742e+06
SAKG18_15970	hypothetical protein	38 kDa	2	13.0079	381451	1.18657e+06	2.96706e+06
SAKG18_15980	hypothetical protein	6 kDa	2	9.68035	5.38033e+06	8.84533e+06	4.52729e+06
SAKG18_15990	UPF0337 protein	7 kDa	2	8.96178	2.97466e+06	3.2148e+06	1.66323e+06
SAKG18_16000	Rrf2 family transcriptional regulator	16 kDa	2	21.8894	3.64302e+06	7.52191e+06	4.70367e+06
SAKG18_16020	tRNA threonylcarbamoyladenosine dehydratase	29 kDa	3	25.6358	7.46879e+06	9.4798e+06	5.63382e+06
SAKG18_16030	aspartate--tRNA ligase	67 kDa	14	93.0963	7.31435e+07	5.06326e+07	4.75099e+07
SAKG18_16040	histidine--tRNA ligase	48 kDa	4	22.4177	2.13066e+07	2.17371e+07	1.72732e+07
SAKG18_16050	putative cell wall amidase LytH	33 kDa	2	10.3119	1.45391e+07	4.29326e+06	9.90269e+06
SAKG18_16060	D-aminoacyl-tRNA deacylase	17 kDa	2	12.4444	9.64648e+06	1.48272e+07	8.94691e+06
SAKG18_16080	adenine phosphoribosyltransferase	19 kDa	2	17.3113	6.46269e+06	1.89093e+07	1.18199e+07
SAKG18_16090	single-stranded-DNA-specific exonuclease RecJ	86 kDa	1	3.26414	738584	678272	874432
SAKG18_16110	preprotein translocase subunit YajC	10 kDa	1	3.96538	9.02903e+06	4.02289e+06	6.78369e+06
SAKG18_16120	queuine tRNA-ribosyltransferase	43 kDa	3	14.6882	4.2591e+06	1.0781e+07	8.61609e+06
SAKG18_16130	S-adenosylmethionine:tRNA ribosyltransferase-isomerase	40 kDa	2	15.9024	6.29553e+06	4.35192e+06	6.62189e+06
SAKG18_16150	Holliday junction ATP-dependent DNA helicase RuvA	22 kDa	2	8.56218	6.02886e+06	6.31193e+06	5.16396e+06
SAKG18_16160	UPF0735 ACT domain-containing protein	17 kDa	1	3.56105	499437	562044	256983
SAKG18_16170	GTPase Obg	47 kDa	1	3.93583	667066	533794	247900
SAKG18_16180	50S ribosomal protein L27	10 kDa	3	22.7453	3.6891e+08	2.98273e+08	3.47996e+08
SAKG18_16200	50S ribosomal protein L21	11 kDa	5	40.8518	8.58855e+08	6.18237e+08	6.98051e+08
SAKG18_16220	cell shape-determining protein MreC	31 kDa	7	47.6679	6.18971e+07	2.47406e+07	5.43966e+07
SAKG18_16240	DUF4930 domain-containing protein	18 kDa	1	5.21481	2.73145e+06	3.08985e+06	6.14531e+06
SAKG18_16350	valine--tRNA ligase	102 kDa	14	85.9389	2.42097e+07	3.14345e+07	2.52161e+07
SAKG18_16360	DNA-3-methyladenine glycosylase I	23 kDa	2	8.61903	1.87488e+06	5.99474e+06	4.99268e+06
SAKG18_16380	glutamate-1-semialdehyde 2,1-aminomutase 1	46 kDa	9	60.9657	2.18947e+07	5.30832e+07	1.26593e+07
SAKG18_16390	delta-aminolevulinic acid dehydratase	37 kDa	13	73.4798	9.17586e+07	1.34697e+08	1.44009e+08
SAKG18_16410	porphobilinogen deaminase	34 kDa	11	72.1347	4.76069e+07	5.4235e+07	5.97965e+07
SAKG18_16440	putative GTP-binding protein EngB	23 kDa	1	5.54238	19280.3	142937	15297.7
SAKG18_16450	ATP-dependent Clp protease ATP-binding subunit ClpX	46 kDa	8	73.5961	4.86906e+07	7.44819e+07	5.53313e+07
SAKG18_16460	trigger factor	49 kDa	13	105.641	4.36265e+08	8.64086e+08	6.50431e+08
SAKG18_16480	DNA mismatch repair protein MutT	23 kDa	6	48.3891	5.19093e+07	1.29337e+08	7.98719e+07
SAKG18_16490	50S ribosomal protein L20	14 kDa	1	5.1531	8.83192e+07	4.97101e+07	9.26392e+07
SAKG18_16500	50S ribosomal protein L35	8 kDa	1	4.88503	1.59287e+07	9.06561e+06	1.02088e+07
SAKG18_16510	translation initiation factor IF-3	21 kDa	5	35.7031	8.23021e+07	8.62299e+07	1.15481e+08
SAKG18_16530	threonine--tRNA ligase	74 kDa	18	125.376	5.42414e+07	1.59645e+08	1.14169e+08
SAKG18_16540	primosomal protein DnaI	36 kDa	4	21.4039	4.23717e+06	1.18745e+07	8.28394e+06
SAKG18_16570	glyceraldehyde-3-phosphate dehydrogenase	37 kDa	1	11.023	32331.4	92185.4	1
SAKG18_16580	dephospho-CoA kinase	24 kDa	2	11.9844	368407	422780	227115
SAKG18_16600	DNA polymerase	99 kDa	12	85.793	3.28559e+07	3.47095e+07	2.91229e+07
SAKG18_16630	DNA-binding response regulator	27 kDa	1	3.32762	744470	601052	1.65656e+06
SAKG18_16650	isocitrate dehydrogenase [NADP]	46 kDa	2	10.8334	2.35637e+06	2.08308e+06	2.62695e+06
SAKG18_16660	citrate synthase	43 kDa	3	17.3145	4.55983e+06	6.485e+06	1.58771e+07
SAKG18_16690	pyruvate kinase	63 kDa	17	126.553	2.63569e+08	2.99808e+08	1.31134e+08
SAKG18_16700	ATP-dependent 6-phosphofructokinase	35 kDa	11	79.8443	1.85554e+08	3.23295e+08	1.42621e+08
SAKG18_16710	acetyl-coenzyme A carboxylase carboxyl transferase subunit alpha	35 kDa	6	24.9867	1.59024e+06	7.67865e+06	1.73374e+06
SAKG18_16720	acetyl-coenzyme A carboxylase carboxyl transferase subunit beta	32 kDa	3	20.9737	644868	2.40559e+06	667151
SAKG18_16730	NAD-dependent malic enzyme 4	44 kDa	9	52.5992	3.04355e+07	5.66428e+07	3.90272e+07
SAKG18_16750	oligoribonuclease	37 kDa	5	29.7763	7.9128e+06	1.17151e+07	1.03744e+07
SAKG18_16780	universal stress protein UspA	15 kDa	6	53.0782	5.38458e+07	9.90668e+07	8.87722e+07
SAKG18_16790	UPF0173 metal-dependent hydrolase	25 kDa	7	45.2268	4.70418e+07	1.34842e+08	6.80031e+07
SAKG18_16800	putative peptidase	40 kDa	3	17.6877	6.45943e+06	8.80718e+06	9.87563e+06
SAKG18_16810	alanine dehydrogenase 2	40 kDa	16	126.225	6.35495e+07	2.05448e+08	1.19777e+08
SAKG18_16820	putative universal stress protein	18 kDa	9	62.1787	1.69286e+08	2.79166e+08	1.88631e+08
SAKG18_16830	acetate kinase	44 kDa	15	111.358	1.31742e+08	2.50344e+08	1.86742e+08
SAKG18_16840	adenine methyltransferase	36 kDa	2	8.60889	988278	880753	1.03575e+06
SAKG18_16850	putative thiol peroxidase	18 kDa	5	42.8619	4.11729e+07	5.35604e+07	5.03165e+07
SAKG18_16870	putative tRNA sulfurtransferase	46 kDa	5	24.7901	6.14565e+06	1.20762e+07	8.53389e+06
SAKG18_16880	aminotransferase	43 kDa	4	25.1708	3.21175e+06	8.27816e+06	1.76112e+06
SAKG18_16890	septation ring formation regulator EzrA	66 kDa	4	16.1769	6.26537e+06	3.17411e+06	2.21345e+06
SAKG18_16900	hypothetical protein	17 kDa	2	6.10176	4.60958e+06	5.56468e+06	4.00942e+06
SAKG18_16910	30S ribosomal protein S4	23 kDa	7	32.5153	5.61653e+07	2.78565e+08	2.18859e+08
SAKG18_17000	serine protease	46 kDa	3	14.911	7.51974e+06	3.56317e+06	4.50094e+06
SAKG18_17010	tyrosine--tRNA ligase	48 kDa	9	55.5364	1.95008e+07	6.2899e+07	3.21989e+07
SAKG18_17040	formate--tetrahydrofolate ligase	61 kDa	12	76.5509	2.89692e+07	9.54997e+07	8.09642e+07
SAKG18_17080	catabolite control protein A	36 kDa	11	61.4313	2.54672e+07	5.79997e+07	1.9129e+07
SAKG18_17090	bifunctional 3-deoxy-7-phosphoheptulonate synthase/chorismate mutase	41 kDa	8	67.064	4.36371e+07	5.82884e+07	3.88876e+07
SAKG18_17100	hypothetical protein	50 kDa	2	18.0366	2.93651e+06	5.54506e+06	2.18249e+06
SAKG18_17110	UPF0478 protein	18 kDa	1	6.56505	3.48899e+06	2.62229e+06	1.34509e+06
SAKG18_17120	UDP-N-acetylmuramate--L-alanine ligase	49 kDa	8	47.9872	1.71892e+07	3.24308e+07	2.36142e+07
SAKG18_17130	cell division protein FtsK	144 kDa	3	9.78986	1.04581e+06	4.09023e+06	2.05192e+06
SAKG18_17140	tRNA-binding protein	22 kDa	9	47.5164	8.59435e+07	1.15579e+08	8.66581e+07
SAKG18_17150	UPF0354 protein	33 kDa	4	25.9121	7.33035e+06	1.90182e+07	1.04027e+07
SAKG18_17160	thiol reductase thioredoxin	12 kDa	5	36.4673	6.26493e+07	1.35829e+08	9.5202e+07
SAKG18_17170	glutamyl aminopeptidase	40 kDa	9	45.4095	2.27713e+07	2.60913e+07	2.5059e+07
SAKG18_17190	MBL fold metallo-hydrolase	34 kDa	1	5.91206	404223	766258	746927
SAKG18_17200	tRNA (guanine-N(7)-)-methyltransferase	25 kDa	1	3.54253	1.26294e+06	2.00017e+06	612671
SAKG18_17220	D-alanine aminotransferase	32 kDa	11	71.3273	5.90722e+07	6.83622e+07	5.83838e+07
SAKG18_17230	putative dipeptidase	53 kDa	14	106.336	1.52635e+08	1.6272e+08	1.52683e+08
SAKG18_17240	hypothetical protein	16 kDa	6	34.0015	1.59228e+07	5.34103e+07	1.14809e+07
SAKG18_17290	rhodanese-like domain-containing protein	11 kDa	3	20.6533	3.98755e+07	5.72803e+07	4.55646e+07
SAKG18_17300	leucine--tRNA ligase	92 kDa	11	59.7742	9.02749e+07	7.9967e+07	8.51501e+07
SAKG18_17340	HTH-type transcriptional regulator rot	19 kDa	3	26.3484	5.19454e+07	1.9152e+07	2.5341e+07
SAKG18_17350	lysophospholipase	32 kDa	3	11.9082	3.0005e+06	8.41002e+06	7.03124e+06
SAKG18_17380	6,7-dimethyl-8-ribityllumazine synthase	16 kDa	1	14.5892	1.14964e+06	1.46959e+06	1.19301e+06
SAKG18_17460	autolysin	33 kDa	3	13.2063	7.34282e+06	1.24451e+06	7.92268e+06
SAKG18_17530	transaldolase	26 kDa	1	3.58134	1.0821e+06	131049	1.30091e+06
SAKG18_17600	glyoxal reductase	31 kDa	3	17.6268	1.28114e+07	4.1054e+07	3.80839e+07
SAKG18_17610	hypothetical protein	35 kDa	3	20.7902	5.77407e+06	3.25786e+06	2.45173e+06
SAKG18_17620	S-adenosylmethionine synthase	48 kDa	4	23.875	2.51225e+07	1.21607e+07	1.64769e+07
SAKG18_17630	phosphoenolpyruvate carboxykinase [ATP]	59 kDa	4	13.4112	3.09708e+06	5.54096e+06	4.2918e+06
SAKG18_17810	serine protease SplD	26 kDa	1	4.58163	1.47065e+06	432846	513121
SAKG18_17830	serine protease splB	28 kDa	2	9.21036	8.78865e+06	2.70018e+06	5.28791e+06
SAKG18_17840	serine protease splA	25 kDa	1	3.31429	1.75111e+06	724905	1.02814e+06
SAKG18_17900	leukocidin D component	37 kDa	3	14.3281	8.28894e+06	2.97139e+06	4.54032e+06
SAKG18_17910	leukocidin E component	35 kDa	2	10.0685	1.02294e+07	3.17474e+06	4.6057e+06
SAKG18_18040	tetracycline resistance ribosomal protection protein Tet(M)	73 kDa	1	3.92506	256087	320069	379324
SAKG18_18130	hypothetical protein	19 kDa	3	9.15841	4.2352e+07	3.22741e+07	5.25216e+07
SAKG18_18180	enterotoxin N	29 kDa	5	43.7121	1.21963e+07	2.4189e+06	7.42633e+06
SAKG18_18210	enterotoxin I	28 kDa	3	18.0201	1.23392e+07	2.36001e+06	4.19454e+06
SAKG18_18220	enterotoxin M	27 kDa	3	16.1673	2.06365e+07	2.63162e+06	6.8071e+06
SAKG18_18270	protoporphyrinogen oxidase	52 kDa	2	10.801	366810	1.26278e+06	70997.3
SAKG18_18280	ferrochelatase	35 kDa	6	41.6447	5.77299e+06	1.30169e+07	8.57737e+06
SAKG18_18290	uroporphyrinogen decarboxylase	39 kDa	3	8.23408	3.42385e+06	5.09332e+06	2.30671e+06
SAKG18_18300	signal transduction protein TRAP	20 kDa	6	44.0235	6.43779e+07	2.42839e+08	1.91296e+08
SAKG18_18320	ABC transporter ATP-binding protein	28 kDa	1	5.08288	314409	164627	102752
SAKG18_18330	cell-cycle regulation protein HIT	16 kDa	4	24.588	1.57455e+07	3.62769e+07	3.10816e+07
SAKG18_18340	hypothetical protein	13 kDa	3	26.2938	3.11515e+06	7.5012e+06	2.1775e+06
SAKG18_18360	foldase protein PrsA	36 kDa	6	45.1568	6.38594e+07	8.10997e+07	1.09684e+08
SAKG18_18370	3'-5' exoribonuclease YhaM	36 kDa	5	34.6346	1.32769e+07	1.35892e+07	9.73428e+06
SAKG18_18390	DNA repair exonuclease	46 kDa	5	28.3632	7.56418e+06	2.11006e+07	9.27156e+06
SAKG18_18400	UPF0342 protein	13 kDa	3	21.8845	3.04787e+07	3.49479e+07	2.89226e+07
SAKG18_18420	transcriptional regulator	18 kDa	4	41.7475	4.01426e+07	4.1033e+07	3.49382e+07
SAKG18_18450	RNA pseudouridine synthase	31 kDa	1	7.03551	264730	362226	317061
SAKG18_18460	fumarate hydratase class II	51 kDa	6	29.1661	5.14843e+06	2.33476e+07	1.08739e+07
SAKG18_18480	hypothetical protein	6 kDa	1	5.04745	257024	616066	187694
SAKG18_18490	glucosamine-6-phosphate isomerase	22 kDa	13	108.342	1.39671e+08	2.61165e+08	1.41985e+08
SAKG18_18500	putative tRNA (cytidine(34)-2'-O)-methyltransferase	18 kDa	2	9.47888	902522	6.73011e+06	3.94524e+06
SAKG18_18530	ABC transporter permease	53 kDa	1	13.2956	768031	465331	1.55847e+06
SAKG18_18570	2-hydroxyacid dehydrogenase	36 kDa	4	28.9444	2.41179e+06	5.60996e+06	1.94896e+06
SAKG18_18580	peroxiredoxin	17 kDa	2	4.76194	1.78442e+07	1.72217e+07	1.79061e+07
SAKG18_18590	glutamate-1-semialdehyde 2,1-aminomutase 2	47 kDa	2	7.06571	6.21138e+06	9.77451e+06	1.52124e+06
SAKG18_18620	UPF0374 protein	22 kDa	3	13.0093	2.4353e+06	3.40342e+06	2.64126e+06
SAKG18_18680	hypothetical protein	12 kDa	1	3.67375	2.12207e+06	2.3408e+06	1.92812e+06
SAKG18_18700	monofunctional glycosyltransferase	31 kDa	1	9.28159	910433	1.22046e+06	488735
SAKG18_18740	acyl-CoA thioesterase	20 kDa	4	26.6488	9.14124e+06	1.25783e+07	9.09011e+06
SAKG18_18750	aminopeptidase	47 kDa	13	82.6295	7.4226e+07	9.81587e+07	7.58688e+07
SAKG18_18760	UPF0435 protein	8 kDa	3	13.7405	2.12589e+06	2.63649e+06	2.73279e+06
SAKG18_18770	low molecular weight protein-tyrosine-phosphatase PtpA	17 kDa	2	7.97607	162989	368649	207206
SAKG18_18790	hypothetical protein	46 kDa	1	4.13795	440692	663176	131508
SAKG18_18800	DNA-binding response regulator	24 kDa	8	46.9162	2.69156e+07	5.95199e+07	4.51503e+07
SAKG18_18840	methionine aminopeptidase	28 kDa	6	56.727	4.57795e+07	5.30148e+07	6.55908e+07
SAKG18_18870	glutamine amidotransferase	27 kDa	3	20.9701	1.56872e+06	4.37572e+06	2.00578e+06
SAKG18_18880	UDP-N-acetylmuramate--alanine ligase	49 kDa	2	10.1805	1.61071e+06	2.65634e+06	710197
SAKG18_18890	bacterial non-heme ferritin	20 kDa	5	46.0635	1.68104e+08	1.91182e+08	1.69114e+08
SAKG18_18930	RNA methyltransferase	52 kDa	2	8.14576	902645	2.22025e+06	2.10157e+06
SAKG18_18940	diacylglycerol kinase	35 kDa	6	31.5924	1.39816e+07	2.82275e+07	2.49682e+07
SAKG18_18950	aspartyl/glutamyl-tRNA(Asn/Gln) amidotransferase subunit B	54 kDa	9	84.4012	4.22128e+07	6.28909e+07	1.29979e+07
SAKG18_18960	glutamyl-tRNA(Gln) amidotransferase subunit A	53 kDa	9	68.1802	3.01509e+07	4.1508e+07	8.94359e+06
SAKG18_18970	aspartyl/glutamyl-tRNA(Asn/Gln) amidotransferase subunit C	11 kDa	1	4.52264	123969	90537.2	34363.9
SAKG18_18990	hypothetical protein	45 kDa	3	15.7401	2.94967e+06	3.55963e+06	5.07338e+06
SAKG18_19000	DNA ligase	75 kDa	7	43.1968	1.69284e+07	2.66364e+07	2.50633e+07
SAKG18_19040	adenylosuccinate lyase	50 kDa	7	43.5988	3.98147e+07	3.36565e+07	2.92354e+07
SAKG18_19050	staphopain A	44 kDa	6	40.4442	1.24353e+08	2.80577e+07	3.86865e+07
SAKG18_19090	NH(3)-dependent NAD(+) synthetase	31 kDa	8	47.8941	3.97622e+07	4.03132e+07	3.80764e+07
SAKG18_19100	nicotinate phosphoribosyltransferase	58 kDa	8	43.8044	2.70036e+07	5.16257e+07	3.72381e+07
SAKG18_19110	nitric oxide synthase oxygenase	42 kDa	1	5.32408	468292	673761	355493
SAKG18_19120	prephenate dehydratase	29 kDa	2	5.8781	1.17954e+06	1.83992e+06	1.49539e+06
SAKG18_19150	isochorismatase	21 kDa	5	30.4161	1.87333e+07	3.35356e+07	2.2195e+07
SAKG18_19160	putative manganese-dependent inorganic pyrophosphatase	34 kDa	12	88.6547	1.59336e+08	2.10141e+08	1.51912e+08
SAKG18_19170	aldehyde dehydrogenase	52 kDa	5	35.9003	1.44432e+07	1.85818e+07	1.72292e+07
SAKG18_19180	hypothetical protein	39 kDa	12	64.7602	4.90156e+07	1.02587e+08	8.63851e+07
SAKG18_19260	thioredoxin	22 kDa	6	43.3936	4.40394e+07	1.12691e+08	9.92051e+07
SAKG18_19330	hypothetical protein	48 kDa	7	31.6016	1.90691e+07	2.87337e+07	1.97952e+07
SAKG18_19350	MAP domain-containing protein	53 kDa	9	65.5527	1.82273e+08	1.2129e+07	1.04573e+08
SAKG18_19370	staphylococcal complement inhibitor	13 kDa	3	30.0319	3.49959e+08	1.30319e+08	3.39199e+08
SAKG18_19380	chemotaxis-inhibiting protein CHIPS	17 kDa	2	11.2688	3.1748e+07	1.40573e+06	3.34357e+07
SAKG18_19400	staphylokinase	19 kDa	5	36.0714	1.5622e+08	1.65089e+08	1.18501e+08
SAKG18_19430	enterotoxin P	30 kDa	6	34.4517	4.78898e+07	3.81024e+07	2.79469e+06
SAKG18_19960	ATP-dependent helicase	36 kDa	1	10.9783	1.37878e+06	683191	733338
SAKG18_19990	hypothetical protein	38 kDa	5	22.706	1.91719e+07	2.85249e+06	1.5487e+07
SAKG18_20000	hypothetical protein	10 kDa	2	6.33977	2.77391e+06	3.33842e+06	3.13005e+06
SAKG18_20030	putative leukocidin-like protein 1	39 kDa	4	37.7721	3.32879e+07	4.50835e+07	5.0795e+07
SAKG18_20040	putative leukocidin-like protein 2	40 kDa	9	45.5944	4.03366e+07	1.2241e+08	8.4239e+07
SAKG18_20050	succinyl-diaminopimelate desuccinylase	45 kDa	4	25.5771	1.27501e+06	6.49086e+06	1.80384e+06
SAKG18_20090	enterotoxin L	27 kDa	5	32.9338	1.40234e+08	1.58333e+07	5.07429e+07
SAKG18_20100	enterotoxin C	31 kDa	1	6.24797	3.97286e+06	1.13085e+06	1.75635e+06
SAKG18_20110	hypothetical protein	21 kDa	3	18.6845	3.76477e+07	2.23523e+07	3.01605e+07
SAKG18_20140	toxic shock syndrome toxin-1	26 kDa	6	34.8206	1.76979e+07	2.06285e+07	3.28772e+07
SAKG18_20300	hypothetical protein	26 kDa	1	4.27698	867723	1.3423e+06	1.08845e+06
SAKG18_20320	60 kDa chaperonin	58 kDa	17	129.508	2.35683e+08	1.83194e+08	2.10163e+08
SAKG18_20330	10 kDa chaperonin	10 kDa	4	25.8764	1.27912e+08	1.04764e+08	1.80645e+08
SAKG18_20350	hypothetical protein	46 kDa	7	36.4322	1.06921e+08	3.75824e+07	2.97815e+07
SAKG18_20360	nitroreductase	24 kDa	5	29.1218	5.9735e+06	6.93427e+06	3.11108e+07
SAKG18_20440	invertase	58 kDa	2	4.27525	1	118139	63644.1
SAKG18_20490	redox-sensing transcriptional repressor Rex	24 kDa	2	13.6459	7.53019e+06	4.66056e+06	3.9086e+06
SAKG18_20660	S1 RNA-binding protein	81 kDa	12	75.0633	2.86234e+07	2.50627e+07	9.56194e+06
SAKG18_20670	RNA polymerase sigma factor	29 kDa	2	7.18108	2.95664e+06	222173	3.05583e+06
SAKG18_20700	hypothetical protein	16 kDa	5	30.0069	8.59504e+07	5.00586e+06	6.46737e+07
SAKG18_20710	anti-sigma-B factor antagonist	12 kDa	4	27.8982	6.02551e+07	9.58195e+07	6.07528e+07
SAKG18_20720	serine phosphatase	38 kDa	4	22.4208	5.01895e+06	1.40762e+06	2.29274e+06
SAKG18_20730	endoribonuclease MazF	13 kDa	1	12.1154	4.27268e+06	4.04726e+06	2.80245e+06
SAKG18_20750	alanine racemase 1	43 kDa	4	17.7575	5.20245e+06	9.46553e+06	4.37684e+06
SAKG18_20860	DEAD-box ATP-dependent RNA helicase CshA	57 kDa	2	8.84975	1.64762e+06	1.1635e+06	438499
SAKG18_20890	D-alanine--D-alanine ligase	45 kDa	3	18.023	3.25286e+06	5.91741e+06	2.99184e+06
SAKG18_20930	hypothetical protein	13 kDa	1	5.08039	26210.7	656360	236514
SAKG18_20980	hydroxyethylthiazole kinase	28 kDa	1	8.99118	1.82614e+06	3.41861e+06	3.11428e+06
SAKG18_21020	putative transglycosylase SceD	24 kDa	6	50.8908	3.15287e+08	1.2238e+09	2.47426e+08
SAKG18_21040	hypothetical protein	19 kDa	3	12.8036	622274	2.30046e+06	1.73816e+06
SAKG18_21050	3-hydroxyacyl-[acyl-carrier-protein] dehydratase FabZ	16 kDa	3	21.3662	2.2875e+07	3.78593e+07	2.67365e+07
SAKG18_21060	UDP-N-acetylglucosamine 1-carboxyvinyltransferase	45 kDa	9	64.3792	3.81988e+07	5.51875e+07	2.09396e+07
SAKG18_21080	ATP synthase epsilon chain	15 kDa	1	5.31126	6.56538e+06	5.75526e+06	5.6436e+06
SAKG18_21090	ATP synthase subunit beta	51 kDa	10	78.2815	6.11994e+07	6.10627e+07	4.78192e+07
SAKG18_21100	ATP synthase gamma chain	32 kDa	3	9.66392	3.70276e+06	3.32445e+06	2.66636e+06
SAKG18_21110	ATP synthase subunit alpha	55 kDa	11	82.2651	1.15712e+08	1.15451e+08	9.04018e+07
SAKG18_21180	uracil phosphoribosyltransferase	23 kDa	6	61.9916	1.71686e+07	2.97205e+07	2.12695e+07
SAKG18_21190	serine hydroxymethyltransferase	45 kDa	9	68.0869	5.42831e+07	1.62017e+08	5.14822e+07
SAKG18_21220	threonylcarbamoyl-AMP synthase	39 kDa	1	5.84781	1.28831e+06	1.30533e+06	723894
SAKG18_21240	peptide chain release factor 1	40 kDa	6	44.2782	3.17343e+07	3.7803e+07	2.40245e+07
SAKG18_21250	thymidine kinase	22 kDa	1	5.20813	1.00732e+06	1.00965e+06	412208
SAKG18_21260	50S ribosomal protein L31 type B	10 kDa	3	27.0997	1.0865e+08	1.09269e+08	1.34483e+08
SAKG18_21270	transcription termination factor Rho	50 kDa	3	15.3556	3.26504e+06	8.39197e+06	2.35855e+06
SAKG18_21280	putative aldehyde dehydrogenase	52 kDa	10	48.5511	1.00814e+07	2.76211e+07	4.51603e+06
SAKG18_21290	HxlR family transcriptional regulator	13 kDa	3	13.3564	2.24483e+06	3.11511e+06	1.07937e+06
SAKG18_21300	UDP-N-acetylglucosamine 1-carboxyvinyltransferase	45 kDa	12	66.8573	3.61061e+07	6.96888e+07	1.49505e+06
SAKG18_21310	fructose-bisphosphate aldolase	31 kDa	10	81.3567	7.7967e+08	6.0823e+08	6.05599e+08
SAKG18_21320	hypothetical protein	20 kDa	1	6.6637	591461	825315	376514
SAKG18_21330	CTP synthase	60 kDa	8	56.5474	5.6158e+07	7.33258e+07	4.38604e+07
SAKG18_21340	putative DNA-directed RNA polymerase subunit delta	19 kDa	3	22.915	3.58978e+07	718821	3.74665e+07
SAKG18_21360	N-acetyltransferase	33 kDa	3	19.5669	6.17307e+06	4.00353e+06	8.69955e+06
SAKG18_21400	aminobenzoyl-glutamate utilization protein B	43 kDa	2	14.2103	3.14267e+06	5.41988e+06	2.74172e+06
SAKG18_21410	S-ribosylhomocysteine lyase	18 kDa	5	21.4394	1.14919e+07	3.28712e+07	2.79319e+07
SAKG18_21430	pyrimidine-nucleoside phosphorylase	46 kDa	7	41.0564	1.77625e+07	3.24325e+06	1.57362e+07
SAKG18_21460	purine nucleoside phosphorylase DeoD-type	26 kDa	6	42.7097	1.98517e+08	3.21092e+08	2.99838e+08
SAKG18_21470	DNA starvation/stationary phase protection protein	17 kDa	4	35.604	3.09684e+07	2.79669e+07	3.67676e+07
SAKG18_21490	EVE domain-containing protein	53 kDa	8	28.45	5.29177e+06	1.87522e+07	8.43195e+06
SAKG18_21520	oxidoreductase	24 kDa	11	70.1565	4.19264e+07	1.63154e+08	3.37126e+07
SAKG18_21590	haloacid dehalogenase	32 kDa	6	33.9701	3.14798e+07	5.36447e+07	4.70357e+07
SAKG18_21610	glutamine--fructose-6-phosphate aminotransferase [isomerizing]	67 kDa	22	165.652	1.58475e+08	1.03662e+09	6.04928e+08
SAKG18_21640	mannitol-specific phosphotransferase enzyme IIA component	16 kDa	7	42.5475	3.16278e+07	9.35992e+07	3.61899e+07
SAKG18_21650	mannitol-1-phosphate 5-dehydrogenase	41 kDa	10	72.1664	6.05847e+07	1.65507e+08	5.95362e+07
SAKG18_21670	phosphoglucosamine mutase	49 kDa	6	44.329	7.15502e+07	5.69372e+07	2.95479e+07
SAKG18_21700	arginase	33 kDa	3	13.9718	7.1006e+06	1.70367e+07	1.60578e+07
SAKG18_21710	iron-sulfur cluster carrier protein	38 kDa	4	23.1275	4.22515e+06	2.71968e+06	2.52399e+06
SAKG18_21760	putative uridylyltransferase	45 kDa	8	60.0491	5.63504e+07	6.77681e+07	6.27593e+07
SAKG18_21780	UPF0457 protein	10 kDa	1	9.23608	6.76626e+06	1.17079e+07	1.2271e+07
SAKG18_21820	ABC transporter substrate-binding protein	37 kDa	4	11.7397	3.70319e+06	5.70909e+06	5.0574e+06
SAKG18_21870	alkaline shock protein 23	19 kDa	8	53.3408	5.07535e+08	8.5718e+08	3.13393e+08
SAKG18_21890	hypothetical protein	21 kDa	1	9.77119	1.79439e+06	1.23749e+06	326776
SAKG18_21920	NADP-dependent oxidoreductase	36 kDa	11	89.3383	3.68827e+07	1.01071e+08	6.1592e+07
SAKG18_22040	2,5-diketo-D-gluconic acid reductase	32 kDa	2	5.85913	1	1	1
SAKG18_22070	peptidase M23	33 kDa	1	6.38058	366820	1.43832e+06	1.08991e+06
SAKG18_22090	hypothetical protein	15 kDa	7	44.7752	3.15903e+07	2.48e+08	6.19692e+08
SAKG18_22100	alpha-acetolactate decarboxylase	26 kDa	10	63.0302	3.04768e+07	1.16525e+08	7.24406e+07
SAKG18_22110	acetolactate synthase	61 kDa	14	82.8817	3.48972e+07	7.35834e+07	2.15492e+07
SAKG18_22230	30S ribosomal protein S9	15 kDa	3	21.4817	5.35824e+08	4.02749e+08	4.08812e+08
SAKG18_22240	50S ribosomal protein L13	16 kDa	7	59.3645	3.2668e+08	5.32085e+08	5.01343e+08
SAKG18_22250	tRNA pseudouridine synthase A	31 kDa	1	6.53727	989840	1.07454e+06	468586
SAKG18_22280	energy-coupling factor transporter ATP-binding protein EcfA1	30 kDa	1	4.53555	208216	229284	94797.7
SAKG18_22290	50S ribosomal protein L17	14 kDa	2	17.2977	1.41045e+08	1.25499e+08	1.21203e+08
SAKG18_22300	DNA-directed RNA polymerase subunit alpha	35 kDa	9	54.6526	1.4764e+08	1.48209e+08	1.41751e+08
SAKG18_22310	30S ribosomal protein S11	14 kDa	3	28.4244	1.89039e+08	1.24349e+08	1.12714e+08
SAKG18_22320	30S ribosomal protein S13	14 kDa	7	36.1464	1.64857e+08	1.17303e+08	1.57565e+08
SAKG18_22330	50S ribosomal protein L36	4 kDa	1	5.17159	4.77033e+07	4.14604e+07	5.62722e+07
SAKG18_22340	translation initiation factor IF-1	8 kDa	4	25.943	6.15306e+07	7.71456e+07	9.38238e+07
SAKG18_22350	adenylate kinase	24 kDa	12	66.0545	1.77984e+08	2.32456e+08	2.20528e+08
SAKG18_22370	50S ribosomal protein L15	16 kDa	6	51.3813	2.90521e+08	2.09219e+08	2.33033e+08
SAKG18_22380	50S ribosomal protein L30	7 kDa	2	20.2788	1.4085e+08	1.07783e+08	1.32333e+08
SAKG18_22390	30S ribosomal protein S5	18 kDa	5	52.9297	1.2402e+08	1.62155e+08	5.78382e+07
SAKG18_22400	50S ribosomal protein L18	13 kDa	3	21.0996	3.87815e+07	3.20498e+07	3.61036e+07
SAKG18_22410	50S ribosomal protein L6	20 kDa	8	62.1379	4.51095e+08	4.13395e+08	3.40813e+08
SAKG18_22420	30S ribosomal protein S8	15 kDa	4	41.6015	8.05942e+07	6.46562e+07	5.42415e+07
SAKG18_22440	50S ribosomal protein L5	20 kDa	10	112.999	2.14169e+08	2.75108e+08	1.42886e+08
SAKG18_22450	50S ribosomal protein L24	12 kDa	1	6.47142	9.51636e+07	1.23387e+08	1.20181e+08
SAKG18_22460	50S ribosomal protein L14	13 kDa	3	17.6617	1.0633e+08	5.05947e+07	4.39891e+07
SAKG18_22470	30S ribosomal protein S17	10 kDa	1	5.85969	5.79066e+06	8.37635e+06	7.23667e+06
SAKG18_22480	50S ribosomal protein L29	8 kDa	3	18.4301	2.54622e+08	1.72728e+08	1.58249e+08
SAKG18_22490	50S ribosomal protein L16	16 kDa	2	19.1719	2.00773e+08	1.66962e+08	1.46884e+08
SAKG18_22500	30S ribosomal protein S3	24 kDa	7	41.1389	6.40096e+07	7.03443e+07	3.09789e+07
SAKG18_22510	50S ribosomal protein L22	13 kDa	4	34.9883	1.62577e+08	1.36591e+08	1.40359e+08
SAKG18_22520	30S ribosomal protein S19	11 kDa	3	15.061	1.25669e+08	1.31008e+08	1.6698e+08
SAKG18_22530	50S ribosomal protein L2	30 kDa	9	62.6076	4.58717e+08	1.07965e+08	3.53046e+08
SAKG18_22540	50S ribosomal protein L23	11 kDa	4	26.0606	1.19148e+08	1.20153e+08	1.45975e+08
SAKG18_22550	50S ribosomal protein L4	22 kDa	5	23.7396	1.42006e+08	1.16459e+08	9.40888e+07
SAKG18_22560	50S ribosomal protein L3	24 kDa	5	40.6841	1.01622e+08	1.07092e+08	9.71957e+07
SAKG18_22570	30S ribosomal protein S10	12 kDa	2	10.8889	4.67477e+07	4.64741e+07	1.20682e+07
SAKG18_22670	multidrug transporter	115 kDa	3	14.6715	7.73398e+06	3.37773e+06	6.50834e+06
SAKG18_22680	lipid II:glycine glycyltransferase	49 kDa	8	57.9718	7.3693e+06	5.35221e+07	2.53474e+07
SAKG18_22690	sulfurtransferase	30 kDa	5	37.5949	6.58381e+06	2.22587e+07	1.47881e+07
SAKG18_22730	GTP 3',8-cyclase	39 kDa	1	10.7636	752134	1.88436e+06	876434
SAKG18_22750	molybdopterin synthase sulfur carrier subunit	9 kDa	1	6.89719	187521	342090	295013
SAKG18_22780	molybdopterin molybdenumtransferase	45 kDa	6	28.4881	1.46754e+07	1.87261e+07	1.16379e+07
SAKG18_22790	cyclic pyranopterin monophosphate synthase accessory protein	18 kDa	1	9.16002	1.64082e+06	2.6489e+06	1.73766e+06
SAKG18_22800	molybdenum cofactor biosynthesis protein B	18 kDa	5	33.4263	4.26399e+07	4.87545e+07	4.42135e+07
SAKG18_22840	molybdate ABC transporter substrate-binding protein	30 kDa	2	9.27452	1.18945e+07	6.37616e+06	9.2133e+06
SAKG18_22890	purine nucleosidase	35 kDa	1	9.1453	614117	885852	483483
SAKG18_22900	ferrichrome ABC transporter substrate-binding protein	34 kDa	6	30.9947	2.65846e+07	3.1272e+07	2.80881e+07
SAKG18_22930	urease subunit gamma	10 kDa	1	7.28291	89048.4	1.15296e+07	4.25561e+06
SAKG18_22940	urease subunit beta	15 kDa	2	7.7355	688231	2.23853e+07	1.34343e+07
SAKG18_22950	urease subunit alpha	62 kDa	8	75.2247	2.0595e+06	8.3578e+07	3.98139e+07
SAKG18_22960	urease accessory protein UreE	17 kDa	4	22.7978	1.77289e+06	3.54337e+07	2.30956e+07
SAKG18_22980	urease accessory protein UreG	22 kDa	5	43.0895	1.78677e+06	2.33048e+07	1.73639e+07
SAKG18_22990	urease accessory protein UreD	32 kDa	1	3.32648	1	60596.1	1
SAKG18_23000	HTH-type transcriptional regulator SarR	14 kDa	2	17.3019	6.45023e+06	2.6063e+06	576712
SAKG18_23010	hypothetical protein	13 kDa	2	13.312	5.41006e+06	9.27062e+06	9.59383e+06
SAKG18_23040	Staphylococcal secretory antigen ssaA2	29 kDa	7	52.0658	4.23573e+08	5.26275e+08	5.06669e+08
SAKG18_23070	octopine dehydrogenase	41 kDa	9	49.5646	3.49547e+07	4.16689e+07	1.37075e+07
SAKG18_23090	CHAP domain-containing protein	17 kDa	2	24.7943	2.20625e+08	4.21315e+08	1.49798e+08
SAKG18_23100	putative 2-hydroxyacid dehydrogenase	35 kDa	12	84.6543	5.46301e+07	1.09023e+08	4.74789e+07
SAKG18_23150	putative formate dehydrogenase	115 kDa	6	30.1252	2.01577e+07	1.34155e+07	1.14356e+07
SAKG18_23160	transcriptional regulator	35 kDa	8	62.0683	4.69629e+07	1.45177e+08	7.7082e+07
SAKG18_23170	inositol monophosphatase	30 kDa	2	8.9851	8855.03	488505	157753
SAKG18_23260	haloacid dehalogenase	24 kDa	1	3.75403	2.09359e+06	2.7687e+06	1.8568e+06
SAKG18_23310	hypothetical protein	20 kDa	2	12.651	9.47844e+06	8.12015e+06	9.19374e+06
SAKG18_23340	oxidoreductase	32 kDa	3	12.5676	4.33142e+06	6.69186e+06	1.67678e+06
SAKG18_23350	N-acetyl-L,L-diaminopimelate deacetylase	42 kDa	2	7.53713	445832	552957	209220
SAKG18_23400	formimidoylglutamase	35 kDa	5	43.4416	5.95117e+06	1.93799e+07	9.88014e+06
SAKG18_23420	ribose-5-phosphate isomerase A	26 kDa	1	3.89146	2.39649e+06	3.06942e+06	1.3721e+06
SAKG18_23440	galactose mutarotase	39 kDa	2	4.2745	344662	1.63413e+06	1.13321e+06
SAKG18_23510	isopentenyl-diphosphate delta-isomerase	39 kDa	3	8.9349	5.44206e+06	8.0279e+06	7.14794e+06
SAKG18_23540	hypothetical protein	16 kDa	1	5.18569	211010	406410	264592
SAKG18_23550	esterase	36 kDa	1	3.62886	2.22729e+06	2.57623e+06	1.39719e+06
SAKG18_23710	putative malate:quinone oxidoreductase	55 kDa	2	11.7527	2.84244e+06	4.77353e+06	824575
SAKG18_23740	putative lipoprotein	23 kDa	2	18.4963	1.21745e+07	1.17822e+07	1.13054e+07
SAKG18_23750	N-acetyltransferase	20 kDa	3	21.5422	1.83033e+06	3.58463e+06	2.40642e+06
SAKG18_23860	general stress protein	16 kDa	5	25.925	2.6569e+07	4.09855e+07	2.1794e+07
SAKG18_23900	HTH-type transcriptional regulator SarZ	17 kDa	4	27.9928	3.26528e+06	1.86707e+07	5.53039e+06
SAKG18_23910	hsp20-like protein	17 kDa	2	8.67908	5.76689e+06	1.40397e+07	1.93285e+07
SAKG18_23950	oxygen regulatory protein NreC	24 kDa	2	19.1494	902689	2.04577e+06	1.13685e+06
SAKG18_24000	nitrate reductase subunit beta	59 kDa	5	24.9977	4.72617e+06	1.41376e+07	9.19045e+06
SAKG18_24010	nitrate reductase subunit alpha	140 kDa	13	67.829	2.14816e+07	4.88083e+07	3.52958e+07
SAKG18_24030	nitrite reductase NAD(P)H small subunit	11 kDa	4	46.0384	2.75721e+07	5.95507e+07	4.14448e+07
SAKG18_24040	nitrite reductase large subunit	89 kDa	13	58.5803	8.17677e+06	2.64472e+07	9.69293e+06
SAKG18_24060	N-acetyltransferase	20 kDa	1	3.37504	332126	1.4125e+06	931560
SAKG18_24090	glutathione S-transferase	17 kDa	2	11.7265	6.83196e+06	1.84784e+07	1.46457e+07
SAKG18_24100	zinc ABC transporter substrate-binding protein	59 kDa	2	10.7115	3.88456e+06	3.74917e+06	6.57879e+06
SAKG18_24160	arginine ABC transporter ATP-binding protein	27 kDa	1	3.54979	929812	474785	273383
SAKG18_24180	amino acid ABC transporter substrate-binding protein	29 kDa	8	55.4849	8.0928e+07	5.84127e+07	6.90168e+07
SAKG18_24210	2,3-bisphosphoglycerate-dependent phosphoglycerate mutase	27 kDa	4	24.771	1.21763e+07	1.21625e+07	1.27882e+07
SAKG18_24230	immunoglobulin-binding protein sbi	50 kDa	19	134.826	2.26687e+09	9.27748e+08	1.81133e+09
SAKG18_24250	gamma-hemolysin chain II precursor	35 kDa	4	18.2569	2.28987e+07	3.36326e+06	2.52911e+07
SAKG18_24260	gamma-hemolysin component C	36 kDa	7	37.5316	6.74916e+07	1.24006e+07	5.53048e+07
SAKG18_24270	gamma-hemolysin component B	37 kDa	9	60.1192	7.58455e+07	1.98038e+07	9.01561e+07
SAKG18_24380	membrane protein	26 kDa	1	7.28038	1.09366e+06	2.40786e+06	2.72915e+06
SAKG18_24480	epimerase	31 kDa	8	52.1979	2.61947e+07	1.63694e+08	8.45139e+07
SAKG18_24490	2-dehydropantoate 2-reductase	34 kDa	1	6.59379	140984	536360	147819
SAKG18_24520	amino acid transporter	35 kDa	6	39.7738	7.1601e+06	4.7645e+06	2.74386e+07
SAKG18_24540	glycine/betaine ABC transporter ATP-binding protein	48 kDa	2	9.58344	4.96129e+06	7.07486e+06	4.85539e+06
SAKG18_24550	hypothetical protein	24 kDa	4	25.9164	8.66658e+06	9.7723e+06	1.54839e+07
SAKG18_24570	carboxylic ester hydrolase	52 kDa	1	7.4042	1.06992e+06	1.65611e+06	1.04094e+06
SAKG18_24610	peptidase M28	39 kDa	6	46.2804	5.17101e+06	5.0073e+06	7.19643e+06
SAKG18_24620	addiction module protein	11 kDa	1	3.95778	527082	463842	845939
SAKG18_24760	UPF0173 protein YddR	29 kDa	5	19.7205	6.83019e+06	2.0894e+07	8.82553e+06
SAKG18_24770	hypothetical protein	29 kDa	1	4.37782	2.06513e+06	2.24704e+06	779001
SAKG18_24790	alkyl hydroperoxide reductase AhpD	16 kDa	2	18.6527	7.16821e+06	1.78015e+07	7.91329e+06
SAKG18_24830	putative oxidoreductase	25 kDa	5	39.4769	3.33433e+06	1.11393e+07	4.68819e+06
SAKG18_24910	putative lipoprotein	31 kDa	4	17.5411	3.77191e+07	3.61403e+07	3.1958e+07
SAKG18_24960	DNA mismatch repair protein MutT	15 kDa	3	13.0281	4.34951e+06	3.22463e+06	2.29757e+06
SAKG18_24970	phosphoglucomutase	69 kDa	2	7.29736	1.58634e+06	2.03135e+06	2.05659e+06
SAKG18_25080	hypothetical protein	49 kDa	22	187.43	5.50785e+09	3.39833e+07	2.32572e+09
SAKG18_25110	UTP--glucose-1-phosphate uridylyltransferase	32 kDa	7	42.7486	4.91857e+06	2.07007e+07	8.94079e+06
SAKG18_25130	fibronectin-binding protein A	106 kDa	17	85.8323	1.11417e+08	3.09765e+07	1.5595e+08
SAKG18_25150	fibronectin-binding protein A	111 kDa	23	160.171	1.65259e+08	8.7307e+07	1.54368e+09
SAKG18_25180	gluconate kinase	58 kDa	1	3.50415	350027	407258	296422
SAKG18_25210	GTP pyrophosphokinase	27 kDa	1	4.52954	380104	1.13685e+06	341031
SAKG18_25220	hypothetical protein	16 kDa	2	5.07992	1.03739e+06	846432	936727
SAKG18_25280	fructose-1,6-bisphosphatase class 3	76 kDa	1	7.33968	871686	747687	761607
SAKG18_25300	carboxylesterase	22 kDa	2	12.7815	73046.3	251022	116051
SAKG18_25310	glyoxalase	36 kDa	2	5.25344	228758	468106	316666
SAKG18_25320	MarR family transcriptional regulator	17 kDa	1	4.12161	613809	661998	443536
SAKG18_25330	N-acetyltransferase	11 kDa	1	8.7939	4.79984e+06	6.54941e+06	4.33893e+06
SAKG18_25340	glyoxalase	30 kDa	2	10.9842	3.56882e+06	1.63737e+06	6.21987e+06
SAKG18_25350	putative NAD(P)H nitroreductase	25 kDa	6	42.3169	1.72527e+07	3.67227e+07	5.98635e+07
SAKG18_25360	lactate dehydrogenase	37 kDa	14	84.2702	6.99913e+08	8.23277e+07	9.60891e+07
SAKG18_25370	haloacid dehalogenase	31 kDa	1	3.20024	597907	1.1564e+06	788724
SAKG18_25410	N-acetyltransferase	19 kDa	1	6.11443	3.04531e+06	9.32951e+06	6.70215e+06
SAKG18_25420	L-serine dehydratase, iron-sulfur-dependent subunit alpha	31 kDa	4	36.0912	2.68505e+06	3.76865e+07	1.50599e+07
SAKG18_25430	L-serine dehydratase, iron-sulfur-dependent subunit beta	25 kDa	5	26.4264	1.94624e+06	2.1221e+07	7.5811e+06
SAKG18_25480	acyl-CoA thioester hydrolase	15 kDa	1	6.27427	11193.3	197339	43453.9
SAKG18_25490	PTS system glucoside-specific EIICBA component	76 kDa	3	22.6929	918180	2.07941e+06	2.39557e+06
SAKG18_25500	pyruvate oxidase	65 kDa	8	43.1117	2.55817e+07	3.03607e+07	3.7712e+06
SAKG18_25540	CHAP domain-containing protein	17 kDa	3	12.6659	3.24775e+07	5.61875e+06	2.56758e+07
SAKG18_25550	3-hydroxy-3-methylglutaryl coenzyme A reductase	46 kDa	5	26.5801	5.74097e+06	8.57231e+06	4.21594e+06
SAKG18_25560	hydroxymethylglutaryl-CoA synthase	43 kDa	11	83.9984	1.27249e+08	1.77888e+08	1.78165e+08
SAKG18_25580	ATP-dependent Clp protease ATP-binding subunit ClpL	78 kDa	29	200.079	1.54837e+08	3.23889e+08	1.35511e+08
SAKG18_25630	1-pyrroline-5-carboxylate dehydrogenase	57 kDa	4	29.6492	2.07649e+06	5.82149e+06	1.40661e+06
SAKG18_25670	copper chaperone CopZ	7 kDa	1	3.86605	443783	207469	874442
SAKG18_25680	lactate dehydrogenase	38 kDa	2	10.1252	821402	1.2021e+06	845230
SAKG18_25700	dehydrosqualene desaturase	57 kDa	3	12.5344	2.89262e+06	5.47212e+06	1.46251e+06
SAKG18_25710	dehydrosqualene synthase	34 kDa	1	7.0098	217018	418236	14556.6
SAKG18_25760	O-acetyltransferase OatA	69 kDa	5	43.7292	5.1551e+07	6.33706e+07	9.29829e+07
SAKG18_25780	putative transglycosylase IsaA	24 kDa	5	34.6244	1.62178e+09	7.83468e+08	2.25432e+09
SAKG18_25810	TetR family transcriptional regulator	22 kDa	1	3.34312	271209	322297	159998
SAKG18_25850	hypothetical protein	31 kDa	3	13.9067	5.01373e+06	1.9852e+06	2.26466e+06
SAKG18_25890	amidohydrolase	38 kDa	3	26.4204	4.36315e+06	1.2649e+07	3.59765e+06
SAKG18_25900	putative hydrolase	31 kDa	10	85.604	6.29198e+07	1.37363e+08	4.34687e+07
SAKG18_25960	tail protein	46 kDa	4	27.6494	1.25406e+07	291812	1.374e+06
SAKG18_26020	hypothetical protein	14 kDa	2	8.30662	4.07106e+07	1.42681e+06	5.67762e+06
SAKG18_26030	hypothetical protein	67 kDa	3	9.35705	1.9694e+06	229762	499057
SAKG18_26090	hypothetical protein	19 kDa	2	18.004	2.00265e+07	411125	1.37433e+06
SAKG18_26100	hypothetical protein	21 kDa	3	14.7881	7.76939e+06	108800	877835
SAKG18_26150	hypothetical protein	12 kDa	1	5.65723	3.73968e+06	162584	731343
SAKG18_26160	putative major head protein, phage associated	30 kDa	9	68.1051	1.09477e+08	3.48068e+06	1.41644e+07
SAKG18_26170	hypothetical protein	22 kDa	5	26.5807	3.35042e+07	1.00782e+06	3.18539e+06
SAKG18_26280	hypothetical protein	9 kDa	1	10.4044	1.98972e+06	286514	431810
SAKG18_26450	single-stranded DNA-binding protein	21 kDa	3	18.277	8.70006e+06	713599	1.57294e+06
SAKG18_26460	chromosome replication initiation protein DnaA	30 kDa	2	11.8595	1.00401e+06	22558.4	33568.2
SAKG18_26500	hypothetical protein	24 kDa	2	15.7726	2.76441e+06	5.8069e+06	1.71137e+06
SAKG18_26520	hypothetical protein	9 kDa	1	10.0211	3.29678e+06	113381	274076
SAKG18_26580	mRNA interferase PemK	27 kDa	5	28.2688	9.49679e+06	6.31571e+06	9.52976e+06
SAKG18_26630	type II secretion protein	12 kDa	1	7.52769	1.96535e+06	1.95388e+06	2.19354e+06
SAKG18_26710	VOC family protein	17 kDa	4	17.7144	1.5678e+07	1.76588e+07	2.13001e+07
SAKG18_26770	aspartate 1-decarboxylase	14 kDa	2	11.254	1.25476e+07	1.47667e+07	1.44076e+07
SAKG18_26780	pantothenate synthetase	31 kDa	1	6.94079	1.86243e+06	1.2564e+06	1.0659e+06
SAKG18_26790	3-methyl-2-oxobutanoate hydroxymethyltransferase	29 kDa	10	84.8554	9.82515e+07	1.32912e+08	1.06211e+08
SAKG18_26800	2-dehydropantoate 2-reductase	32 kDa	2	11.1467	442413	900100	500424
SAKG18_26810	alpha-acetolactate decarboxylase	26 kDa	2	13.2259	1.84637e+06	2.54056e+06	2.54805e+06
SAKG18_26820	L-lactate dehydrogenase 2	34 kDa	9	68.1451	2.36773e+08	2.01512e+08	1.86966e+08
SAKG18_26860	fructose-bisphosphate aldolase class 1	33 kDa	20	149.116	9.04655e+08	6.44549e+08	6.90618e+08
SAKG18_26870	putative malate:quinone oxidoreductase	56 kDa	19	126.37	1.42231e+08	1.95344e+08	5.01877e+07
SAKG18_26890	acetyl-CoA synthetase	61 kDa	5	30.1616	1.23731e+07	7.86428e+06	7.17649e+06
SAKG18_26940	betaine-aldehyde dehydrogenase	55 kDa	4	21.6088	3.99497e+06	1.54521e+06	3.3437e+06
SAKG18_27020	glutathione peroxidase	19 kDa	1	8.71314	117708	1.98807e+06	1.27194e+06
SAKG18_27090	alkaline phosphatase	52 kDa	2	11.6619	2.92188e+06	276504	5.21381e+06
SAKG18_27130	clumping factor B	92 kDa	13	96.4252	3.88372e+08	1.66819e+07	8.18437e+07
SAKG18_27150	carbamate kinase 2	34 kDa	7	38.6628	2.7869e+06	4.78141e+06	1.66998e+07
SAKG18_27170	ornithine carbamoyltransferase	38 kDa	8	54.1161	2.79878e+07	3.98757e+07	1.58959e+08
SAKG18_27180	arginine deiminase	47 kDa	14	77.0341	3.28206e+07	4.10949e+07	1.53151e+08
SAKG18_27200	aureolysin	56 kDa	6	27.1857	6.31953e+06	1.88845e+07	2.15872e+07
SAKG18_27210	immunodominant staphylococcal antigen B	19 kDa	6	43.6616	6.505e+07	3.82482e+08	8.31988e+08
SAKG18_27250	mannose-6-phosphate isomerase, class I	35 kDa	1	4.97769	564741	795776	531134
SAKG18_27260	phage infection protein	109 kDa	7	36.2266	2.70234e+07	3.33643e+07	1.10938e+07
SAKG18_27270	N-acetylmuramoyl-L-alanine amidase domain-containing protein	69 kDa	21	168.594	3.7902e+08	3.1831e+08	2.38326e+08
SAKG18_27280	hypothetical protein	21 kDa	6	40.3755	1.22792e+07	2.67283e+07	1.56496e+07
SAKG18_27290	hypothetical protein	71 kDa	10	63.4925	2.94477e+07	7.53524e+07	1.6915e+07
SAKG18_27510	biofilm operon icaADBC HTH-type negative transcriptional regulator IcaR	22 kDa	1	6.36134	2.33359e+06	2.74065e+06	2.94258e+06
SAKG18_27560	triacylglycerol lipase precursor	77 kDa	11	66.9572	5.53545e+07	1.93725e+07	4.58216e+07
SAKG18_27730	UPF0312 protein	19 kDa	2	16.595	1.14642e+07	1.24873e+07	2.39616e+07
SAKG18_27740	lactonase drp35	36 kDa	4	20.345	7.51227e+06	1.9773e+07	1.05574e+07
SAKG18_27790	DNA damage-inducible protein DinB	18 kDa	1	5.48469	1.28759e+06	6.18633e+06	1.12656e+06
SAKG18_27840	arylamine N-acetyltransferase	31 kDa	3	18.0538	1.35977e+06	3.24599e+06	3.26108e+06
SAKG18_27890	cold-shock protein	7 kDa	1	5.5074	1.96612e+07	9.94207e+06	8.23298e+06
SAKG18_27930	nucleoid occlusion protein	32 kDa	3	11.6566	923783	2.718e+06	918897
SAKG18_27940	ribosomal RNA small subunit methyltransferase G	27 kDa	2	14.0105	531830	1.33791e+06	658913
SAKG18_27950	tRNA uridine 5-carboxymethylaminomethyl modification enzyme MnmG	70 kDa	11	71.835	4.76601e+07	4.49903e+07	4.0454e+07
